# Supplementary material for: Scaling of speed with group size in cooperative transport by the ant Novomessor cockerelli
Source: PLoS One. 2018 Oct 9;13(10):e0205400. doi: 10.1371/journal.pone.0205400 (PMC6177163; doi:10.1371/journal.pone.0205400)
Supplement: S2 File — Compressed file contains two files with Matlab script of simulation, one file with input data on individual speeds, and one file with output of simulation. (ZIP) [file pone.0205400.s002.zip]

Archive with 9 entries (8 files):
- p_from_dist.m
- __MACOSX/
- __MACOSX/._p_from_dist.m
- RandomizationTest.m
- __MACOSX/._RandomizationTest.m
- Speed_data.mat
- __MACOSX/._Speed_data.mat
- RandomizationResults.mat
- __MACOSX/._RandomizationResults.mat
