# Supplementary material for: Scaling of speed with group size in cooperative transport by the ant Novomessor cockerelli
Source: PLoS One. 2018 Oct 9;13(10):e0205400. doi: 10.1371/journal.pone.0205400 (PMC6177163; doi:10.1371/journal.pone.0205400)
Supplement: S2 File — Compressed file contains two files with Matlab script of simulation, one file with input data on individual speeds, and one file with output of simulation. (ZIP) [file pone.0205400.s002.zip › p_from_dist.m]

function [p]=p_from_dist(SimData, ObsData, model, teamSize)

%{ 
This calculates a p-value for observed value in ObsData, based on simulated 
data in SimData, for the given combination of model and teamSize. 
%}

% Select appropriate set of simulated average speeds.
dist = SimData(:, model, teamSize); 
% Calculate observed average speed for appropriate team size.
obs = nanmean(ObsData(:, teamSize+1)); 
% Convert simulated speeds to deviations from median.
devs = dist - median(dist); 
% Convert observed speed to deviation from median of simulations.
obsDev = obs - median(dist); 
n = length(dist); % Total number of simulated values.
if obsDev < 0  % Small observed value
    % P is twice the proportion of simulated speeds <= observed speed.
    p = 2*(sum(devs <= obsDev)/n); 
else  % Large observed value
     % P is twice the proportion of simulated speeds >= observed speed.
    p = 2*(sum(devs >= obsDev)/n);
end
