# Supplementary material for: Scaling of speed with group size in cooperative transport by the ant Novomessor cockerelli
Source: PLoS One. 2018 Oct 9;13(10):e0205400. doi: 10.1371/journal.pone.0205400 (PMC6177163; doi:10.1371/journal.pone.0205400)
Supplement: S2 File — Compressed file contains two files with Matlab script of simulation, one file with input data on individual speeds, and one file with output of simulation. (ZIP) [file pone.0205400.s002.zip › RandomizationTest.m]

%{
This simulates experiments that measured the transport speed of ant teams 
of different size (2, 3, or 4 ants). Simulated teams are assembled by 
sampling with replacement from 30 observed speeds of ants pulling a load 
by themselves. 10,000 data sets are simulated for each team size. Each 
simulated data set includes as many teams as were observed in the 
experiments (20 to 25, depending on team size). For each team, we calculate
the speed expected under three models: 1) the team travels at the speed of 
its slowest member; 2) the team travels at the mean speed of its members; 
3) the team travels at the speed of its fastest member. For each data set, 
we then take the average and standard deviation of speed under each model. 
Finally, the averages of these values over the 10,000 simulations give us 
predicted mean and standard deviation of team speed under the competing 
models, for each team size. The distributions of the the average speeds 
over the 10,000 simulations are used to compete p-values for the observed 
average speed under each model.  
%}
load Speed_data.mat;

numSims = 10000;
% Empty array to hold simulated averages.
AvgSpeedSim = NaN(numSims, 3, 3);   
% Empty array to hold simulated SDs. 
StdSpeedSim = NaN(numSims, 3, 3);

for i=1:3  % Three different team sizes.
    teamSize = i+1;
    % Sample size for experiments at the current team size.
    n = sum(not(isnan(AntSpeeds(:, teamSize)))); 
    for j=1:numSims
         % Space to store the average speeds of n simulated teams.
        sample = NaN(n, 3);
        for k=1:n
            % Speeds of team members, sampled with replacement from observed solo speeds.
            team=randsample(AntSpeeds(:, 1), teamSize, true); 
             % Expected team speeds under three models.
            sample(k, 1) = min(team); 
            sample(k, 2) = mean(team); 
            sample(k, 3) = max(team);
        end
        % Average team speeds over sample of teams.
        AvgSpeedSim(j,1,i)=mean(sample(:, 1)); 
        AvgSpeedSim(j,2,i)=mean(sample(:, 2));
        AvgSpeedSim(j,3,i)=mean(sample(:, 3));
        % Standard deviation of team speeds over sample of teams.
        StdSpeedSim(j,1,i)=std(sample(:, 1));  
        StdSpeedSim(j,2,i)=std(sample(:, 2));
        StdSpeedSim(j,3,i)=std(sample(:, 3));
    end
end

% Storage for simulation averages, SD's and p-values.
avg = NaN(4, 3);
sd = NaN(4, 3);
p = NaN(3, 3);
for t = 1:3  % Three different team sizes.
    for m = 1:3  % Three different models.
        % Average team speed over all simulations.
        avg(m, t) = mean(AvgSpeedSim(:, m, t));
        % SD of team speed over all simulations.
        sd(m, t) = mean(StdSpeedSim(:, m, t)); 
        % P-value.
        p(m, t) = p_from_dist(AvgSpeedSim, AntSpeeds, m, t); 
    end
    % Average speed of observed teams.
    avg(4, t) = nanmean(AntSpeeds(:, t+1));
    % SD of speed of observed teams.
    sd(4, t) = nanstd(AntSpeeds(:, t+1));   
end

avg
sd
p
