# Supplementary material for: Scaling of speed with group size in cooperative transport by the ant Novomessor cockerelli
Source: PLoS One. 2018 Oct 9;13(10):e0205400. doi: 10.1371/journal.pone.0205400 (PMC6177163; doi:10.1371/journal.pone.0205400)
Supplement: S3 File — (XLSX) [file pone.0205400.s003.xlsx]

## Sheet: Sled_position
Group size	ID	X	Y	Time	Length
1	1.01	0	0	0	0
1	1.01	3.99999	1.54548	10	4.28817
1	1.02	0	0	0	0
1	1.02	1.86365	-2.50002	10	3.11822
1	1.02	11.1364	1.63636	20	10.1535
1	1.02	18.0455	2.90908	30	7.02535
1	1.02	21.4546	6.45453	40	4.91855
1	1.02	24.9091	8.54543	50	4.03803
1	1.02	30.1818	8.86364	60	5.28233
1	1.02	37	6.7727	70	7.13159
1	1.02	46.0909	8.45455	80	9.24515
1	1.02	49.8182	5.95452	90	4.48808
1	1.02	49.9546	6.36361	100	0.43122
1	1.03	0	0	0	0
1	1.03	3.45453	1.63636	10	3.8225
1	1.03	8.49999	3.72726	20	5.46154
1	1.03	9.40909	3.49998	30	0.937083
1	1.04	0	0	0	0
1	1.04	2.04545	-0.909102	10	2.23838
1	1.05	0	0	0	0
1	1.05	6.63634	3.09092	10	7.32085
1	1.05	9.09089	3.40909	20	2.47508
1	1.05	18.3182	3.77274	30	9.23445
1	1.05	19.9545	3.50001	40	1.65894
1	1.06	0	0	0	0
1	1.06	11.6364	0.0909205	10	11.6367
1	1.06	24.9545	7.86365	20	15.4204
1	1.07	0	0	0	0
1	1.07	2.37624	0.19803	10	2.38447
1	1.08	0	0	0	0
1	1.08	2.73267	0.237624	10	2.74299
1	1.08	6.8515	2.33661	20	4.62282
1	1.08	12.9109	1.22771	30	6.16004
1	1.08	20.6337	-1.42574	40	8.16591
1	1.09	0	0	0	0
1	1.09	10.5346	-4.0396	10	11.2826
1	1.09	20.4752	-5.62375	20	10.066
1	1.09	30.8911	-7.52474	30	10.5879
1	1.09	39.9604	-6.25744	40	9.15741
1	1.09	49.4257	-4.9901	50	9.54982
1	1.1	0	0	0	0
1	1.1	7.88118	1.8218	10	8.089
1	1.1	15.1287	3.8812	20	7.53444
1	1.1	22.0594	4.9901	30	7.01883
1	1.1	30.0594	2.73267	40	8.31242
1	1.1	31.7228	2.69308	50	1.66384
1	1.1	37.8614	1.8614	60	6.19468
1	1.11	0	0	0	0
1	1.11	0.871277	0.237624	10	0.9031
1	1.12	0	0	0	0
1	1.12	2.81189	2.49505	10	3.75926
1	1.12	16.3564	3.8416	20	13.6113
1	1.12	22.6535	5.66338	30	6.55526
1	1.12	22.8515	5.50497	40	0.253567
1	1.12	23.802	5.50497	50	0.950495
1	1.13	0	0	0	0
1	1.13	0.792089	-2.33664	10	2.46725
1	1.13	4.0792	-1.74258	20	3.34036
1	1.13	4.11882	-1.66337	30	0.0885749
1	1.13	4.39604	-1.66337	40	0.277218
1	1.13	4.79207	-1.8614	50	0.442781
1	1.13	5.42575	-1.66337	60	0.663905
1	1.13	5.66338	-1.50496	70	0.285583
1	1.13	5.86138	-1.42574	80	0.213259
1	1.13	6.49506	-0.435653	90	1.17551
1	1.13	10.7327	-1.34652	100	4.33439
1	1.13	18.7723	-5.30694	110	8.96216
1	1.13	20.3168	-4.75248	120	1.64106
1	1.14	0	0	0	0
1	1.14	5.06932	-0.712871	10	5.1192
1	1.14	12.3564	0.633653	20	7.41048
1	1.14	19.3267	1.26731	30	6.99905
1	1.14	26.4158	2.37624	40	7.1753
1	1.14	29.5842	2.89108	50	3.20988
1	1.15	0	0	0	0
1	1.15	1.86137	0.39603	10	1.90303
1	1.15	7.28712	-0.514871	20	5.50168
1	1.15	11.0891	0.871277	30	4.04678
1	1.15	14.8911	0.475248	40	3.82255
1	1.15	18.9307	0.871277	50	4.05897
1	1.15	23.2475	2.49505	60	4.61211
1	1.15	27.7228	4.0792	70	4.74736
1	1.15	31.8416	4.2376	80	4.12187
1	1.15	35.3663	4.83166	90	3.57444
1	1.15	39.0891	2.85149	100	4.21667
1	1.15	44.6733	2.61386	110	5.58921
1	1.16	0	0	0	0
1	1.16	2.37624	-2.57427	10	3.50334
1	1.16	2.77227	-2.17824	20	0.560071
1	1.16	2.85149	-2.57427	30	0.403875
1	1.16	5.90097	-0.396059	40	3.74753
1	1.16	13.2277	-1.02971	50	7.35409
1	1.16	20.3168	-1.26734	60	7.0931
1	1.16	27.6435	-3.36636	70	7.62146
1	1.16	34.1782	-3.44554	80	6.53513
1	1.16	39.0891	-4.75248	90	5.08184
1	1.16	41.703	-5.02972	100	2.62852
1	1.17	0	0	0	0
1	1.17	12.5545	0.673277	10	12.5725
1	1.17	23.3663	0.871307	20	10.8137
1	1.17	33.5842	2.0198	30	10.2822
1	1.18	0	0	0	0
1	1.18	9.9802	-2.09902	10	10.1985
1	1.18	7.2079	-0.39603	20	3.25358
1	1.18	19.4455	-2.17821	30	12.3667
1	1.19	0	0	0	0
1	1.19	9.70298	-3.68317	10	10.3785
1	1.19	20.5941	-8.51486	20	11.9148
1	1.19	26.4555	-10.3366	30	6.13796
1	1.19	33.2277	-9.70298	40	6.80186
1	1.19	41.1881	-8.35646	50	8.07348
1	1.19	49.1485	-7.80199	60	7.97968
1	1.2	0	0	0	0
1	1.2	6.69306	-4.87129	10	8.27807
1	1.2	20.6336	-2.09902	20	14.2136
1	1.21	0	0	0	0
1	1.21	16.1	2.25	10	16.2564
1	1.22	0	0	0	0
1	1.22	11.15	-3.65002	10	11.7322
1	1.22	15.3	-1.10003	20	4.87084
1	1.23	0	0	0	0
1	1.23	14.75	-1.5	10	14.8261
1	1.23	25.65	-1.75001	20	10.9029
1	1.23	37.7	-2.1	30	12.0551
1	1.23	48.75	-0.15	40	11.2208
1	1.24	0	0	0	0
1	1.24	7.5	0.75	10	7.53741
1	1.24	8.80001	-3.3	20	4.25353
1	1.24	11.05	-2.50001	30	2.38799
1	1.24	14.2	-1.45001	40	3.32039
1	1.24	15	-2.05001	50	0.99999
1	1.24	21.45	-1.10003	60	6.51958
1	1.24	35.7	-4.30001	70	14.6049
1	1.24	45.6	-6.10001	80	10.0623
1	1.24	53.25	-5.35001	90	7.68668
1	1.25	0	0	0	0
1	1.25	3.50002	-1.30001	10	3.73366
1	1.25	18.1	2.59999	20	15.1119
1	1.25	29.5	-3.15	30	12.768
1	1.25	39	-6	40	9.91828
1	1.26	0	0	0	0
1	1.26	13.5	1.45001	10	13.5776
1	1.26	16	0.700013	20	2.61009
1	1.26	16.35	0.250013	30	0.57008
1	1.26	25.4	-2.14999	40	9.36285
1	1.26	32.4	-4.69999	50	7.44998
1	1.26	32.7	-4.60001	60	0.31622
1	1.27	0	0	0	0
1	1.27	5.4	-6.19999	10	8.22191
1	1.27	15	-7.14998	20	9.64689
1	1.27	23.1	-7.65	30	8.11542
1	1.27	34.4	-8.59999	40	11.3398
1	1.27	43.4	-8.55	50	9.00014
1	1.28	0	0	0	0
1	1.28	15.25	1.65	10	15.339
1	1.28	26	-0.3	20	10.9254
1	1.28	37.05	0.799988	30	11.1046
1	1.28	44.4	3.45	40	7.81313
1	1.28	54.3	7.8	50	10.8135
1	1.29	0	0	0	0
1	1.29	6.55001	-3.34999	10	7.35697
1	1.29	6.9	-3.04999	20	0.460968
1	1.29	14.15	1.15001	30	8.37868
1	1.29	19	2.29999	40	4.98449
1	1.29	20.75	1.24999	50	2.04081
1	1.29	25.85	0.45	60	5.16236
1	1.29	26.6	0.100012	70	0.827642
1	1.29	35.3	1.2	80	8.76926
1	1.29	45.7	4.65	90	10.9573
1	1.3	0	0	0	0
1	1.3	14.1	3.45	10	14.5159
1	1.3	17.65	3.95003	20	3.58505
1	1.3	29.75	3.3	30	12.1174
1	1.3	36	2.35001	40	6.3218
1	1.3	36.15	2.30003	50	0.15811
1	1.3	37.8	1.75001	60	1.73926
2	2.01	0	8.88e-16	0	37.8405
2	2.01	9.27101	-0.398748	10	9.27958
2	2.01	17.8692	-0.872262	20	8.61118
2	2.01	26.3676	0.0747664	30	8.55103
2	2.01	34.7414	1.71963	40	8.53385
2	2.01	40.3489	7.22742	50	7.86
2	2.01	51.1153	9.47041	60	10.9975
2	2.02	3.55e-15	-1.78e-15	0	51.9852
2	2.02	4.9595	0.647963	10	5.00164
2	2.02	12.1371	-5.48288	20	9.43953
2	2.02	17.6698	-9.99379	30	7.13857
2	2.02	23.1526	-12.8349	40	6.17524
2	2.02	27.7383	-13.5327	50	4.63848
2	2.02	35.1153	-11.8879	60	7.55809
2	2.02	40.8723	-10.1184	70	6.02281
2	2.02	43.4642	-3.26482	80	7.32731
2	2.02	51.0405	1.1215	90	8.75445
2	2.02	57.3458	-0.548299	100	6.52264
2	2.03	0	-8.88e-16	0	57.3484
2	2.03	9.54518	-0.0498505	10	9.54531
2	2.03	19.2399	3.26479	20	10.2457
2	2.03	28.0125	5.00935	30	8.94436
2	2.03	38.405	6.23054	40	10.464
2	2.03	49.0218	6.5545	50	10.6218
2	2.03	58.0935	5.55764	60	9.12625
2	2.04	0	0	0	0
2	2.04	9.81931	3.21495	10	10.3322
2	2.04	18.891	4.73521	20	9.19817
2	2.04	28.5857	4.48598	30	9.69789
2	2.05	3.55e-15	0	0	28.9355
2	2.05	3.23457	-0.814796	10	3.33562
2	2.05	4.6173	0.148148	20	1.68499
2	2.05	4.56791	0.0493889	30	0.11042
2	2.05	7.1605	-0.814796	40	2.73283
2	2.05	7.87656	-0.617278	50	0.742798
2	2.05	8.321	-0.814815	60	0.486366
2	2.05	8.69137	-1.43209	70	0.719865
2	2.05	8.79013	-1.35802	80	0.123452
2	2.05	9.25928	-0.617278	90	0.876811
2	2.05	10.963	0.345685	100	1.957
2	2.05	11.0124	0.345685	110	0.0493889
2	2.05	16.8395	0.0987778	120	5.8324
2	2.05	21.0124	-1.48148	130	4.46204
2	2.05	26.4938	-2.66667	140	5.60815
2	2.05	29.5309	-3.58024	150	3.17147
2	2.05	31.9506	-4.07406	160	2.46963
2	2.05	35.1605	-5.75307	170	3.62248
2	2.05	38.8148	-6.93826	180	3.84172
2	2.05	41.8766	-7.45678	190	3.10532
2	2.05	43.1605	-7.06172	200	1.34335
2	2.05	47.6296	-7.43209	210	4.48447
2	2.05	50.4938	-6.07406	220	3.16983
2	2.05	56	-5.58024	230	5.52827
2	2.06	-3.55e-15	1.78e-15	0	56.2773
2	2.06	6.02469	2.98767	10	6.7248
2	2.06	10.3951	5.58024	20	5.08149
2	2.06	14.7654	6.93828	30	4.57652
2	2.06	16.0247	7.06172	40	1.26528
2	2.06	21.4815	6.44444	50	5.4916
2	2.06	26.5679	8.34569	60	5.43014
2	2.06	28.1235	8.91359	70	1.65598
2	2.06	28.6667	8.46915	80	0.701855
2	2.06	29.284	8.32098	90	0.634829
2	2.06	29.3333	8.34569	100	0.055206
2	2.06	32.2469	8.76543	110	2.94367
2	2.06	36.1235	8.88889	120	3.8785
2	2.06	39.9753	8.81481	130	3.85256
2	2.06	42.8395	9.38272	140	2.91994
2	2.07	0	0	0	0
2	2.07	2.6173	-0.765426	10	2.72692
2	2.07	5.33333	-0.46913	20	2.73215
2	2.07	7.60494	0.123463	30	2.34763
2	2.07	9.08643	0.567907	40	1.54671
2	2.07	12.5926	0.987667	50	3.5312
2	2.07	17.4815	2.71604	60	5.18541
2	2.07	21.5802	5.95061	70	5.22133
2	2.07	25.037	6.66667	80	3.53018
2	2.07	29.284	6.98765	90	4.25904
2	2.07	33.1852	7.87654	100	4.00121
2	2.07	35.4568	8.76543	110	2.43933
2	2.08	7.11e-15	-1.78e-15	0	36.5242
2	2.08	9.75307	0.271611	10	9.75686
2	2.08	13.5309	1.25926	20	3.90477
2	2.08	17.7037	1.75309	30	4.20195
2	2.08	22	2.64198	40	4.38729
2	2.08	30.3457	4.17283	50	8.48493
2	2.08	34	4.5432	60	3.67304
2	2.08	37.5556	5.4815	70	3.67728
2	2.08	41.6543	6.19754	80	4.16083
2	2.08	45.1852	6.8642	90	3.59326
2	2.08	49.0617	7.50617	100	3.92933
2	2.08	53.1111	7.4815	110	4.04946
2	2.08	55.8519	8.04939	120	2.79896
2	2.08	58.8642	7.65433	130	3.03815
2	2.09	-3.55e-15	0	0	59.3598
2	2.09	9.18519	-1.95063	10	9.39003
2	2.09	16.6914	-6.64196	20	8.85163
2	2.09	21.8766	-8.59259	30	5.53996
2	2.09	33.1111	-4.76544	40	11.8685
2	2.09	39.9012	-2.96296	50	7.0253
2	2.1	0	-1.78e-15	0	40.0111
2	2.1	6.41974	-0.641981	10	6.45176
2	2.1	9.43209	-3.1358	20	3.91067
2	2.1	9.58024	-5.16048	30	2.0301
2	2.1	15.1605	-8.64198	40	6.57724
2	2.1	20.0247	-7.60494	50	4.9735
2	2.1	28.5432	-6.22222	60	8.63001
2	2.1	36.0247	-6.22222	70	7.48148
2	2.11	0	-8.88e-16	0	36.5581
2	2.11	8.36158	1.67231	10	8.52717
2	2.11	14.4859	3.11863	20	6.29275
2	2.11	21.9435	4.24858	30	7.54274
2	2.11	29.4463	6.73446	40	7.90394
2	2.11	37.6723	7.38983	50	8.25203
2	2.11	45.4689	7.68361	60	7.80216
2	2.11	48.3616	9.08475	70	3.21414
2	2.11	56.0452	8.31637	80	7.72193
2	2.12	-3.55e-15	-8.88e-16	0	56.6589
2	2.12	3.88702	-0.994356	10	4.01219
2	2.12	6.55369	-1.08475	20	2.66821
2	2.12	8.339	-0.632763	30	1.84163
2	2.12	11.2316	-0.768356	40	2.89582
2	2.12	14.2147	-1.78531	50	3.15163
2	2.12	18.0791	-2.73446	60	3.97928
2	2.12	22.0791	-2.41807	70	4.01248
2	2.12	23.9322	-0.632763	80	2.5732
2	2.12	25.6497	-0.113	90	1.79443
2	2.12	28.7458	0.31639	100	3.12567
2	2.12	32.452	1.64973	110	3.93878
2	2.12	35.1865	2.84746	120	2.98527
2	2.12	37.4463	3.57063	130	2.37277
2	2.12	39.9322	4.15819	140	2.55438
2	2.12	42.6215	4.99434	150	2.81625
2	2.12	44.6328	6.64407	160	2.60134
2	2.13	0	0	0	0
2	2.13	7.50283	1.19775	10	7.59783
2	2.13	14.2599	3.59322	20	7.1691
2	2.13	23.8192	2.96046	30	9.58026
2	2.13	31.7062	5.69492	40	8.34756
2	2.13	40.4972	5.40114	50	8.79587
2	2.13	48.8362	6.35029	60	8.39283
2	2.13	55.9322	7.9322	70	7.27024
2	2.14	0	1.78e-15	0	56.4919
2	2.14	5.28814	0.180797	10	5.29123
2	2.14	12.8136	0.0904068	20	7.52597
2	2.14	21.2203	0.881373	30	8.44391
2	2.14	24.4746	2.55368	40	3.65878
2	2.14	24.9492	-0.0903898	50	2.68632
2	2.14	29.0395	-0.112983	60	4.09045
2	2.14	31.3446	-0.29378	70	2.31216
2	2.14	34.1469	-0.361576	80	2.80307
2	2.14	37.6949	-1.37853	90	3.6909
2	2.14	40.8814	-2.23729	100	3.30013
2	2.14	44.3842	-1.78529	110	3.53187
2	2.15	0	-8.88e-16	0	44.4201
2	2.15	3.63841	2.53107	10	4.43219
2	2.15	5.44632	5.83051	20	3.7623
2	2.15	14.1921	6.0791	30	8.7493
2	2.15	23.1186	7.57063	40	9.05029
2	2.15	28.9492	6.1469	50	6.00184
2	2.15	38.3277	7.41242	60	9.46352
2	2.15	44.6102	7.52544	70	6.28351
2	2.15	50.0565	8.85876	80	5.60715
2	2.15	50.1921	8.88137	90	0.137465
2	2.15	53.1073	8.33898	100	2.96528
2	2.15	58.3277	7.84181	110	5.24396
2	2.16	-3.55e-15	-8.88e-16	0	58.8525
2	2.16	0.775764	-0.0969636	10	0.7818
2	2.16	4.29091	-1.35756	20	3.73435
2	2.16	8.02424	-0.799982	30	3.77474
2	2.16	10.2545	0.896982	40	2.80249
2	2.16	12	3.36971	50	3.02671
2	2.16	15.0788	4.55758	60	3.30001
2	2.16	18.8849	4.89696	70	3.82116
2	2.16	22.7879	5.28485	80	3.92225
2	2.16	26.5212	4.84849	90	3.75874
2	2.16	29.4545	5.30909	100	2.96929
2	2.16	33.7212	5.96364	110	4.31659
2	2.17	0	0	0	0
2	2.17	7.56364	0.824236	10	7.60841
2	2.17	13.0909	3.12727	20	5.98788
2	2.17	15.3455	2.69091	30	2.29639
2	2.17	17.503	3.5394	40	2.31843
2	2.17	19.6606	4.29091	50	2.28472
2	2.17	25.5273	4.26667	60	5.8667
2	2.17	29.7697	5.23636	70	4.35183
2	2.17	35.2	5.30909	80	5.4308
2	2.17	40.5576	5.86667	90	5.38652
2	2.17	46.497	3.78182	100	6.29469
2	2.17	52	1.79393	110	5.85106
2	2.18	-7.11e-15	8.88e-16	0	52.0309
2	2.18	4.04849	-0.630291	10	4.09726
2	2.18	4.24244	-0.412109	20	0.291921
2	2.18	7.6606	-0.0242364	30	3.4401
2	2.18	10.6182	0.509091	40	3.00528
2	2.18	12.6545	0.896964	50	2.07297
2	2.18	14.6909	0.896982	60	2.03636
2	2.18	16.5091	1.09091	70	1.82849
2	2.18	18.7879	1.30909	80	2.28922
2	2.18	25.8667	3.44242	90	7.39326
2	2.18	32.0243	6.71516	100	6.97328
2	2.18	38.4	7.58787	110	6.4352
2	2.19	0	0	0	0
2	2.19	0.290891	1.55149	10	1.57853
2	2.19	2.08484	2.18182	20	1.90146
2	2.19	6.01211	0.630291	30	4.22264
2	2.19	10.8848	0.533309	40	4.87369
2	2.19	19.1273	0.533327	50	8.24242
2	2.19	25.7697	0.824236	60	6.6488
2	2.19	33.1151	1.11513	70	7.35119
2	2.19	39.5879	1.62422	80	6.49272
2	2.19	46.2061	2.5212	90	6.67871
2	2.19	51.5151	2.25453	100	5.31578
2	2.19	55.6848	1.81816	110	4.19246
2	2.19	59.4424	1.11515	120	3.82278
2	2.19	62.6909	-0.630327	130	3.68772
2	2.2	0	8.88e-16	0	62.6941
2	2.2	3.2	-2.13333	10	3.84592
2	2.2	5.43031	0.315164	20	3.31201
2	2.2	7.10302	3.12729	30	3.272
2	2.2	9.84242	5.91516	40	3.90852
2	2.2	13.1879	7.39395	50	3.65771
2	2.2	18.8606	6.49698	60	5.7432
2	2.2	28.6545	5.09093	70	9.89434
2	2.2	33.9636	5.21213	80	5.31049
2	2.2	37.9394	4.92122	90	3.98637
2	2.2	44.5818	3.83031	100	6.7314
2	2.2	52.1939	4.75153	110	7.66767
2	2.2	58.5697	5.52729	120	6.42279
2	2.21	7.11e-15	1.78e-15	0	58.8299
2	2.21	1.052	-0.366991	10	1.11418
2	2.21	2.25077	-0.92967	20	1.32426
2	2.21	3.1315	-1.32112	30	0.963808
2	2.21	3.91437	-1.93273	40	0.993452
2	2.21	6.28745	-0.831817	50	2.61602
2	2.21	7.14374	-0.220183	60	1.0523
2	2.21	9.41897	1.0275	70	2.59488
2	2.21	9.71253	0.978587	80	0.297607
2	2.21	10.8624	0.905193	90	1.15219
2	2.21	11.7187	1.34554	100	0.962868
2	2.21	12.1835	0.978587	110	0.592215
2	2.21	12.4037	1.05198	120	0.232094
2	2.21	12.3792	1.14983	130	0.100864
2	2.21	12.3547	1.41895	140	0.27023
2	2.21	15.5352	1.34554	150	3.18127
2	2.21	19.4251	1.0275	160	3.90291
2	2.21	22.2141	0.685009	170	2.80994
2	2.21	23.7554	0.587138	180	1.54439
2	2.21	25.5413	0.758385	190	1.79412
2	2.21	27.6942	0.489284	200	2.16965
2	2.21	29.0887	0.122312	210	1.44197
2	2.21	30.263	0.366972	220	1.19953
2	2.21	31.2416	0.29356	230	0.981355
2	2.21	32.8563	-0.171266	240	1.68024
2	2.21	34.5199	0.0244404	250	1.67509
2	2.21	35.0581	-0.489321	260	0.744078
2	2.21	37.5291	-2.12846	270	2.9652
2	2.21	40.2936	-3.66974	280	3.16514
2	2.21	41.8593	-3.62081	290	1.56653
2	2.21	42.7645	-3.27829	300	0.96781
2	2.21	42.7401	-3.49848	310	0.221538
2	2.21	43.0092	-4.18349	320	0.735977
2	2.21	42.7401	-3.37615	330	0.851007
2	2.21	43.5229	-4.94191	340	1.75057
2	2.21	45.3823	-4.35475	350	1.94983
2	2.21	47.2905	-3.91439	360	1.95843
2	2.21	51.3028	-5.21101	370	4.21653
2	2.21	54.6544	-5.38228	380	3.35606
2	2.21	57.1743	-4.35475	390	2.72132
2	2.21	58.3975	-3.10705	400	1.7473
2	2.21	59.0581	-2.66668	410	0.793898
2	2.21	59.8899	-1.93273	420	1.10931
2	2.22	0	0	0	0
2	2.22	2.98767	-1.03704	10	3.16253
2	2.22	8.96296	0.123463	20	6.08695
2	2.22	14.8395	1.08643	30	5.95491
2	2.22	17.5062	3.13581	40	3.3632
2	2.22	20.321	6.34569	50	4.26926
2	2.23	3.55e-15	-1.78e-15	0	21.2887
2	2.23	6.07407	0.592593	10	6.10291
2	2.23	14.8889	1.90122	20	8.91144
2	2.23	22.1235	3.50617	30	7.41044
2	2.23	24.1482	5.72839	40	3.00628
2	2.23	26.4938	6.86419	50	2.60618
2	2.24	0	1.78e-15	0	27.3686
2	2.24	9.53087	-0.0493704	10	9.531
2	2.24	19.3333	-1.60494	20	9.92512
2	2.24	27.1852	-3.35802	30	8.04519
2	2.24	33.8025	-0.0493889	40	7.39834
2	2.25	0	1.78e-15	0	33.8025
2	2.25	7.40743	-1.30867	10	7.52214
2	2.25	12.963	-0.913593	20	5.56959
2	2.25	17.0617	1.58022	30	4.79781
2	2.25	22.8395	1.7037	40	5.7791
2	2.25	28.5185	-0.469148	50	6.08049
2	2.25	29.9259	-0.716056	60	1.4289
2	2.25	31.4074	-1.23457	70	1.56962
2	2.25	34.6914	-1.80248	80	3.33269
2	2.25	38	-3.01235	90	3.52292
2	2.25	40.5679	-4.24693	100	2.84925
2	2.25	42.6667	-4.04939	110	2.10805
2	2.25	45.5803	-4.51854	120	2.9511
2	2.25	53.7284	-4.54322	130	8.14819
2	2.25	60.1482	-2.91359	140	6.62337
2	2.26	7.11e-15	0	0	60.2187
2	2.26	4.27161	-6.04939	10	7.40552
2	2.26	6.09878	-6.09876	20	1.82783
2	2.26	9.45681	-6.04939	30	3.3584
2	2.26	14.8395	-6.54322	40	5.40531
2	2.26	19.5309	-6.07407	50	4.71477
2	2.26	21.0864	-6.59259	60	1.63968
2	2.27	0	-1.78e-15	0	22.093
2	2.27	1.20987	-2.41976	10	2.70537
2	2.27	6.64198	-2.71604	20	5.44018
2	2.27	14.2716	-1.1605	30	7.78657
2	2.27	20.321	-0.345685	40	6.10402
2	2.27	25.037	1.85185	50	5.20292
2	2.27	28.1975	3.25926	60	3.45969
2	2.27	29.3333	4.61728	70	1.77038
2	2.27	29.7778	4.93826	80	0.548249
2	2.27	32.6666	6.79013	90	3.43147
2	2.27	35.2099	9.23456	100	3.52749
2	2.28	0	-1.78e-15	0	36.4007
2	2.28	10.5679	-1.48148	10	10.6712
2	2.28	14.7161	-1.82717	20	4.16255
2	2.28	18.3951	-2.6173	30	3.76289
2	2.28	21.9259	-3.38272	40	3.61288
2	2.28	24.6666	-3.4815	50	2.7425
2	2.28	28.9136	-3.77778	60	4.25725
2	2.28	32.1728	-3.85185	70	3.2601
2	2.28	35.2346	-3.7037	80	3.06532
2	2.28	39.1358	-2.07407	90	4.22791
2	2.28	46.642	0.814796	100	8.04291
2	2.28	51.9259	1.77776	110	5.37097
2	2.28	54.8395	2.44444	120	2.98888
2	2.28	57.1852	2.59259	130	2.35034
2	2.28	61.6049	3.30863	140	4.47739
2	2.29	4.44e-16	0	0	61.6937
2	2.29	5.73671	1.21008	10	5.86294
2	2.29	15.2829	1.65827	20	9.55672
2	2.29	22.7451	1.41176	30	7.46626
2	2.29	28.8852	1.18766	40	6.14416
2	2.29	30.3642	1.63585	50	1.54541
2	2.29	34.3081	2.01681	60	3.96234
2	2.29	37.5574	2.68908	70	3.31809
2	2.29	41.6359	4.10084	80	4.31589
2	2.29	43.9888	4.99719	90	2.51789
2	2.29	44.5714	5.22129	100	0.624235
2	2.29	45.042	5.69188	110	0.665512
2	2.29	45.5798	6.09523	120	0.672259
2	2.29	48.3585	6.83474	130	2.87543
2	2.29	51.5406	8.31373	140	3.509
2	2.29	53.2437	9.25491	150	1.94584
2	2.3	0	-1.78e-15	0	54.0421
2	2.3	6.54343	1.21008	10	6.65438
2	2.3	13.0644	2.24089	20	6.60196
2	2.3	16.986	3.83193	30	4.23204
2	2.3	18.7339	4.86274	40	2.02922
2	2.3	20.8179	5.33333	50	2.1365
2	2.3	24.3361	4.75069	60	3.56612
2	2.3	27.0476	4.48178	70	2.72478
2	2.3	31.5294	2.91316	80	4.74838
2	2.3	36.4594	0.806723	90	5.36112
2	2.3	40.6499	-0.0224034	100	4.27173
2	2.3	42.3977	-0.425782	110	1.79382
2	2.3	45.423	-2.71148	120	3.79161
2	2.3	49.2325	-4.92998	130	4.40845
2	2.3	51.6751	-6.05042	140	2.68729
2	2.3	57.0308	-4.5042	150	5.57446
3	3.01	-7.10543e-15	0	0	57.2084
3	3.01	5.90654	0.224299	10	5.9108
3	3.01	8.07477	2.11837	20	2.87901
3	3.01	14.1558	2.7165	30	6.11034
3	3.01	19.3894	4.13708	40	5.42301
3	3.01	23.6511	5.45796	50	4.46171
3	3.01	28.1371	4.93458	60	4.51639
3	3.01	30.3551	5.23364	70	2.23815
3	3.01	33.4704	7.45172	80	3.82423
3	3.01	38.1807	6.92836	90	4.73925
3	3.01	42.4424	6.85359	100	4.26236
3	3.01	48.0249	7.6511	110	5.63922
3	3.01	54.9284	7.72587	120	6.90384
3	3.01	61.1589	7.95017	130	6.23456
3	3.02	0	0	0	0
3	3.02	5.40741	1.87654	20	5.72376
3	3.02	7.6543	3.25926	30	2.63826
3	3.02	11.6296	5.40741	40	4.51859
3	3.02	16.5679	6.83952	50	5.14174
3	3.02	21.8025	6.88889	60	5.23481
3	3.02	26.4691	7.75309	70	4.74601
3	3.02	30.2963	6.71604	80	3.96517
3	3.02	34.9136	6.24691	90	4.64107
3	3.02	39.9753	6.91359	100	5.10544
3	3.02	43.7037	6.24691	110	3.78753
3	3.02	49.5802	5.90124	120	5.88671
3	3.02	54.6173	6.27159	130	5.05063
3	3.02	58.6667	6.81481	140	4.08566
3	3.02	61.0617	6.09876	150	2.49981
3	3.03	3.55271e-15	0	0	61.3655
3	3.03	5.87656	1.11111	10	5.98067
3	3.03	8.91359	3.03704	20	3.59622
3	3.03	14.0247	4.09876	30	5.22022
3	3.03	19.4815	5.9753	40	5.77043
3	3.03	22.3457	7.62963	50	3.30766
3	3.03	26.7901	7.30865	60	4.45602
3	3.03	31.5062	5.99998	70	4.89424
3	3.03	36.321	5.25926	80	4.87146
3	3.03	40.6173	4.32098	90	4.39756
3	3.03	43.9753	4.27161	100	3.35838
3	3.03	46.6667	3.3827	110	2.83435
3	3.03	50.3457	4.12346	120	3.75285
3	3.03	53.5309	4.02469	130	3.18672
3	3.03	55.1358	4.39506	140	1.64713
3	3.03	57.679	3.97531	150	2.57763
3	3.03	59.7037	4.44443	160	2.07832
3	3.04	0	0	0	0
3	3.04	0.962963	-0.617278	10	1.14382
3	3.04	3.11111	-0.197519	20	2.18878
3	3.04	7.60494	0.246907	30	4.51576
3	3.04	15.1605	-0.0246852	40	7.56044
3	3.04	17.679	0.543204	50	2.58173
3	3.04	19.9506	1.11111	60	2.34154
3	3.04	22.6173	1.87654	70	2.77433
3	3.04	25.4815	2.07407	80	2.87101
3	3.04	31.358	3.28396	90	5.99981
3	3.04	35.5062	3.53085	100	4.15547
3	3.04	38.4691	4.17283	110	3.03171
3	3.04	42.5185	4.17283	120	4.04939
3	3.04	46.5185	5.06172	130	4.09758
3	3.04	48.8642	6.41976	140	2.71043
3	3.04	50.7901	5.28394	150	2.2359
3	3.04	52.642	4.6173	160	1.96821
3	3.04	55.0617	3.92593	170	2.51657
3	3.04	57.1358	3.35804	180	2.15041
3	3.04	58.5679	3.38272	190	1.43232
3	3.04	60	4.5432	200	1.84326
3	3.05	-7.10543e-15	0	0	60.1718
3	3.05	1.80246	-0.493833	10	1.86889
3	3.05	5.55554	-1.25928	20	3.83034
3	3.05	9.60493	-0.740759	30	4.08245
3	3.05	13.358	-0.938278	40	3.75827
3	3.05	15.6296	-1.72841	50	2.40512
3	3.05	18.4691	-1.06174	60	2.91671
3	3.05	21.2593	-0.469148	70	2.85237
3	3.05	23.2592	0	80	2.05427
3	3.05	25.2346	0.641963	90	2.07701
3	3.05	26.9629	1.11109	100	1.79092
3	3.05	29.1111	1.50617	110	2.18418
3	3.05	31.358	1.48148	120	2.24706
3	3.05	32.5679	-0.0987778	130	1.99023
3	3.05	34.5926	-1.43211	140	2.42428
3	3.05	38	-5.55557	170	5.34916
3	3.05	41.7037	-5.95063	190	3.72471
3	3.05	43.7284	-6.81483	200	2.20141
3	3.05	45.0123	-7.1852	210	1.3363
3	3.05	46.2222	-7.90124	220	1.40589
3	3.05	49.1852	-7.43211	240	2.99985
3	3.05	50.4197	-7.67902	250	1.25902
3	3.05	51.5555	-7.87656	260	1.15285
3	3.05	52.9629	-8.09878	270	1.42484
3	3.05	54.3704	-7.38272	280	1.57909
3	3.05	57.679	-7.20989	290	3.31316
3	3.05	61.1358	-7.58026	300	3.47658
3	3.06	0	-1.77636e-15	0	61.6039
3	3.06	3.90124	4.74074	10	6.13957
3	3.06	7.35802	4.59257	20	3.45995
3	3.06	8.59259	5.11111	30	1.33905
3	3.06	13.5309	4.93826	40	4.94128
3	3.06	16.3951	5.38272	50	2.8985
3	3.06	18.5432	5.58024	60	2.15721
3	3.06	19.8519	6.24691	70	1.46866
3	3.06	20.5926	6.39506	80	0.75541
3	3.06	22.7654	5.03704	90	2.56232
3	3.06	27.9259	5.48148	100	5.17958
3	3.06	33.5309	4.88889	110	5.63618
3	3.06	39.3086	4.07407	120	5.83493
3	3.06	43.3827	5.28394	130	4.24994
3	3.06	47.1111	4.96296	140	3.74218
3	3.06	51.037	5.95061	150	4.04825
3	3.06	53.9753	6.41976	160	2.97548
3	3.06	56.8148	4.5432	170	3.40358
3	3.06	60.3457	4.24691	180	3.54328
3	3.07	-3.55271e-15	0	0	60.4949
3	3.07	2.34569	-0.592611	10	2.41939
3	3.07	5.4568	-0.641981	20	3.1115
3	3.07	7.18519	-0.222241	30	1.77863
3	3.07	11.5556	0.740722	40	4.47522
3	3.07	16.1729	1.11111	50	4.63211
3	3.07	18.2963	1.08643	60	2.12359
3	3.07	19.7531	1.70369	70	1.58217
3	3.07	22.1481	1.3827	80	2.41647
3	3.07	24.8395	0.493833	90	2.83434
3	3.07	28.1728	-0.172852	100	3.39935
3	3.07	31.2346	1.08643	110	3.31059
3	3.07	32.8642	0.691352	120	1.67684
3	3.07	35.5062	1.06172	130	2.6678
3	3.07	38.321	1.28394	140	2.82359
3	3.07	42	0.543204	150	3.75285
3	3.07	44.5926	0.46913	160	2.59363
3	3.07	47.3086	0.222222	170	2.72726
3	3.08	0	-1.77636e-15	0	47.3092
3	3.08	5.01235	-1.43211	10	5.21293
3	3.08	9.97531	-0.765444	20	5.00754
3	3.08	13.284	-0.0494074	30	3.38524
3	3.08	16.1235	0.395056	40	2.87408
3	3.08	17.5802	0.716037	50	1.49172
3	3.08	19.2839	1.48146	60	1.86775
3	3.08	22.5185	0.395056	70	3.41215
3	3.08	25.1605	0.814796	80	2.67512
3	3.08	28.0741	1.48146	90	2.98887
3	3.08	31.7284	2.8395	100	3.8985
3	3.08	36	3.95059	110	4.41375
3	3.08	39.5802	4.24689	120	3.59248
3	3.08	42.7407	4.12344	130	3.16291
3	3.08	45.5802	4.27159	140	2.84336
3	3.08	48.0741	4	150	2.50858
3	3.08	50.6914	3.72839	160	2.63135
3	3.08	53.5802	4.24691	170	2.93504
3	3.08	55.9259	4.96296	180	2.45254
3	3.08	57.7778	4.44443	190	1.92308
3	3.09	-3.55271e-15	0	0	57.9485
3	3.09	4.09878	-2.34567	10	4.72251
3	3.09	6.96296	-2.91357	20	2.91994
3	3.09	8.81483	-1.75309	30	2.18544
3	3.09	13.7037	-0.790111	40	4.98281
3	3.09	22.3704	2.88889	50	9.41523
3	3.09	33.3827	4.59261	60	11.1433
3	3.09	38.8148	4.07409	70	5.45678
3	3.09	45.3086	5.65433	80	6.68334
3	3.1	7.10543e-15	1.77636e-15	0	45.6601
3	3.1	5.40741	2.64196	10	6.01831
3	3.1	13.037	3.45678	20	7.67302
3	3.1	19.037	2.88889	30	6.02681
3	3.1	26.321	2.71604	40	7.28601
3	3.1	33.4074	3.43209	50	7.12251
3	3.1	38.8148	3.45678	60	5.40745
3	3.1	45.5309	2.76543	70	6.75155
3	3.1	52.9136	2.51852	80	7.38685
3	3.1	58.7901	1.80246	90	5.92
3	3.1	64.3951	0.5185	100	5.75013
3	3.11	0	-8.88178e-16	0	64.3972
3	3.11	0.926559	0.0226102	10	0.926835
3	3.11	1.71753	0.0452034	20	0.791289
3	3.11	3.45764	-0.610169	30	1.85944
3	3.11	5.35593	0.338983	40	2.12235
3	3.11	7.41244	1.58192	50	2.40294
3	3.11	9.15254	2.55368	60	1.99306
3	3.11	11.1187	3.27683	70	2.09489
3	3.11	11.8418	4.24858	80	1.21131
3	3.11	12.904	7.18644	90	3.12397
3	3.11	15.8644	7.81922	100	3.02733
3	3.11	18.7797	8.1582	110	2.9349
3	3.11	21.1299	8.45197	120	2.36856
3	3.11	23.774	8.74576	130	2.66034
3	3.11	26.9379	9.28814	140	3.21
3	3.11	30.1469	9.71751	150	3.23763
3	3.11	32.3164	10.9831	160	2.51163
3	3.11	34.1017	11.435	170	1.84164
3	3.11	36.3842	11.8644	180	2.32251
3	3.12	-3.55271e-15	-8.88178e-16	0	38.2697
3	3.12	2.77966	0.338983	10	2.80025
3	3.12	6.87005	0.406797	20	4.09095
3	3.12	10.2599	-0.0903898	30	3.4261
3	3.12	14.1017	-0.406763	40	3.85482
3	3.12	19.3898	0.768373	50	5.41713
3	3.12	23.2994	1.33334	60	3.95022
3	3.12	28.8362	1.58192	70	5.54229
3	3.12	35.322	2.73446	80	6.58747
3	3.12	40	4.99436	90	5.19525
3	3.12	43.4802	5.9661	100	3.61334
3	3.12	46.8475	6.12431	110	3.37095
3	3.13	3.55271e-15	0	0	47.2461
3	3.13	4.33898	2.35027	10	4.93463
3	3.13	5.98869	3.48022	20	1.99958
3	3.13	6.71186	3.887	30	0.829725
3	3.13	9.33332	6.25988	40	3.5359
3	3.13	12.0678	7.20903	50	2.89452
3	3.13	17.0621	5.6949	60	5.21881
3	3.13	21.1977	7.43503	70	4.48678
3	3.13	20.8362	6.25988	80	1.22952
3	3.13	25.0622	3.57063	90	5.00909
3	3.13	29.0847	4.02259	100	4.0479
3	3.13	32.565	5.60451	110	3.82288
3	3.13	38.9153	4	120	6.54986
3	3.13	43.3672	3.7288	130	4.46024
3	3.13	47.4576	3.57061	140	4.09345
3	3.13	53.2655	3.8192	150	5.81323
3	3.14	0	0	0	0
3	3.14	1.8531	1.28815	10	2.25684
3	3.14	3.29944	2.50849	20	1.89239
3	3.14	4.1808	3.23164	30	1.14006
3	3.14	4.85876	3.81922	40	0.897153
3	3.14	7.59322	3.25424	50	2.79221
3	3.14	13.1752	3.54803	60	5.58966
3	3.14	18.7571	3.14125	70	5.59672
3	3.14	23.7288	2.98305	80	4.97428
3	3.14	27.774	2.05651	90	4.14994
3	3.14	31.6384	3.75142	100	4.21976
3	3.14	38.1017	4.65537	110	6.52618
3	3.14	42.3503	5.83051	120	4.40812
3	3.14	45.5593	6.39549	130	3.25839
3	3.14	48.4294	6.23729	140	2.87442
3	3.14	51.9548	6.1469	150	3.52657
3	3.14	55.1186	7.02825	160	3.28431
3	3.14	56.8362	5.22034	170	2.49368
3	3.15	-7.10543e-15	-8.88178e-16	0	57.0754
3	3.15	3.03029	0.533327	10	3.07687
3	3.15	7.90302	1.84242	20	5.04551
3	3.15	11.9515	2.08485	30	4.05574
3	3.15	16.4121	2.52122	40	4.48189
3	3.15	21.2606	2.4	50	4.85001
3	3.15	28.4848	3.05455	60	7.25383
3	3.15	34.6424	4.02424	70	6.23345
3	3.15	39.2485	3.83031	80	4.61015
3	3.15	44.5091	3.99998	90	5.26334
3	3.15	49.406	4.41211	100	4.91428
3	3.15	52.2424	4.79998	110	2.86276
3	3.15	55.0303	4.07271	120	2.88119
3	3.15	56.9697	4.53333	130	1.99333
3	3.15	59.2242	4.53333	140	2.25455
3	3.16	0	-8.88178e-16	0	59.3975
3	3.16	4.21818	0.751509	10	4.2846
3	3.16	7.12729	1.43029	20	2.98725
3	3.16	12	2.03635	30	4.91025
3	3.16	16.7273	3.39395	40	4.91837
3	3.16	21.1394	4.84849	50	4.64569
3	3.16	26.303	4.77575	60	5.16415
3	3.16	30.6667	5.13938	70	4.37876
3	3.16	33.4788	4.94545	80	2.81881
3	3.16	38.0606	4.75151	90	4.5859
3	3.16	41.2364	4.53333	100	3.18327
3	3.16	44.1212	4.02424	110	2.92941
3	3.16	47.5394	2.66665	120	3.67791
3	3.16	50.9091	1.67271	130	3.51322
3	3.16	54.8121	1.62424	140	3.90334
3	3.17	0	0	0	0
3	3.17	1.35758	0.606055	10	1.48672
3	3.17	3.10302	3.00605	20	2.96758
3	3.17	7.2	4.75151	30	4.4533
3	3.17	9.67273	5.6	40	2.61425
3	3.17	11.2242	6.44849	50	1.76837
3	3.17	12.6303	7.46667	60	1.73601
3	3.17	13.503	8.07275	70	1.06252
3	3.17	18.9576	6.44849	80	5.69126
3	3.17	27.3697	6.06062	90	8.42105
3	3.17	36.0242	7.39395	100	8.75665
3	3.17	44.0727	7.46667	110	8.04882
3	3.17	49.4545	7.46667	120	5.38182
3	3.17	52.5091	6.6182	130	3.1702
3	3.17	57.9636	5.76971	140	5.52015
3	3.18	0	-8.88178e-16	0	58.2501
3	3.18	5.4788	-4.02425	10	6.79793
3	3.18	11.3939	-4.36364	20	5.92487
3	3.18	19.0303	-4.70305	30	7.6439
3	3.18	24.5818	-4.07275	40	5.58718
3	3.18	31.7091	-4.24244	50	7.12931
3	3.18	39.3212	-3.32122	60	7.66765
3	3.18	46.7394	-3.39395	70	7.41854
3	3.18	52.7758	-4.00002	80	6.06671
3	3.18	56.1212	-5.18789	90	3.5501
3	3.19	-3.55271e-15	0	0	56.3605
3	3.19	1.89093	0.242436	10	1.90641
3	3.19	5.4788	0.606073	20	3.60625
3	3.19	11.8303	1.69698	30	6.44451
3	3.19	18.2788	3.32124	40	6.64991
3	3.19	24.3879	4.41213	50	6.20573
3	3.19	35.3697	4.65456	60	10.9845
3	3.19	44.897	6.42425	70	9.69024
3	3.19	52.3152	6.93335	80	7.43563
3	3.19	58.3515	6.90911	90	6.03641
3	3.2	7.10543e-15	-8.88178e-16	0	58.7591
3	3.2	6.42424	1.50304	10	6.59772
3	3.2	11.1515	3.61215	20	5.17643
3	3.2	20.097	1.76971	30	9.13322
3	3.2	27.5879	2.56971	40	7.53351
3	3.2	35.0788	1.67273	50	7.54442
3	3.2	41.3818	3.29698	60	6.50895
3	3.2	49.6727	3.78182	70	8.30505
3	3.2	56.1939	2.98184	80	6.5701
3	3.2	62.0849	2.06062	90	5.96252
3	3.21	0	1.77636e-15	0	62.119
3	3.21	1.79395	-0.0484909	10	1.7946
3	3.21	4.53333	-0.290909	20	2.75009
3	3.21	6.86062	-0.727273	30	2.36785
3	3.21	8.53335	-1.23636	40	1.74848
3	3.21	10.3758	-0.824236	50	1.88795
3	3.21	11.7576	-0.751527	60	1.38373
3	3.21	14.4	-1.18787	70	2.6782
3	3.21	17.2849	-1.09091	80	2.88648
3	3.21	21.2606	-2.8606	90	4.35182
3	3.21	25.9394	-3.78182	100	4.76861
3	3.21	29.4545	-2.98182	110	3.60505
3	3.21	33.4061	-3.58789	120	3.99772
3	3.21	36.3394	-4.07273	130	2.97314
3	3.21	40.5818	-4.09696	140	4.24249
3	3.21	44	-4.43636	150	3.43499
3	3.21	47.1273	-4.19393	160	3.13666
3	3.21	50.3273	-4.96969	170	3.29269
3	3.21	53.0182	-5.04244	180	2.69189
3	3.21	55.3455	-5.1394	190	2.32929
3	3.21	57.1879	-4.70302	200	1.89341
3	3.21	58.4727	-4.41213	210	1.31735
3	3.21	61.1152	-3.80605	220	2.71105
3	3.22	0	0	0	0
3	3.22	1.28484	2.30304	10	2.63719
3	3.22	5.06667	3.78182	20	4.06068
3	3.22	8.14545	4.65455	30	3.20009
3	3.22	9.64849	4.24244	40	1.55851
3	3.22	12.9939	3.00605	50	3.56661
3	3.22	16.9212	1.98789	60	4.05711
3	3.22	18.8121	0.896964	70	2.18304
3	3.22	19.4182	0.727291	80	0.629358
3	3.22	21.6242	-1.93938	90	3.4609
3	3.22	26.5939	-2.83635	100	5.05001
3	3.22	27.6606	-2.47273	110	1.12695
3	3.22	30.2061	-2.90909	120	2.58257
3	3.22	33.5758	-3.36969	130	3.40104
3	3.22	35.4182	-3.87878	140	1.91146
3	3.22	37.2606	-6.35151	150	3.08366
3	3.22	40.9939	-7.73333	160	3.98085
3	3.22	44.0485	-8.67878	170	3.1975
3	3.22	45.5757	-8.36364	180	1.55945
3	3.22	49.0424	-8.43636	190	3.46745
3	3.22	52.1455	-8.9212	200	3.14067
3	3.22	54.303	-8.29089	210	2.24777
3	3.22	55.6606	-9.28484	220	1.68254
3	3.22	56.2909	-10.0848	230	1.01846
3	3.23	0	0	0	0
3	3.23	2.55758	0.206073	10	2.56587
3	3.23	5.70909	0.593945	20	3.17529
3	3.23	6.21818	-1.34545	30	2.0051
3	3.23	7.45455	-0.303036	40	1.61717
3	3.23	10.9697	0.472727	50	3.59973
3	3.23	17.1758	-1.36969	60	6.47378
3	3.23	19.2606	-1.29696	70	2.0861
3	3.23	19.2121	-1.03031	80	0.271028
3	3.23	19.3091	-0.8606	90	0.195465
3	3.23	19.1394	-0.690909	100	0.239992
3	3.23	21.4909	-1.6606	130	2.54362
3	3.23	24.7636	-1.29698	140	3.29287
3	3.23	28.5939	-2.36364	200	3.97604
3	3.23	33.1273	-2.26667	210	4.53438
3	3.23	39.7455	-2.77575	220	6.63773
3	3.23	45.3212	-2.43636	230	5.58608
3	3.23	49.9758	-2.14545	240	4.66363
3	3.23	53.7091	-2.26667	250	3.73529
3	3.23	57.7576	-0.981818	260	4.24747
3	3.24	-3.55271e-15	0	0	57.7659
3	3.24	8.17283	-0.123444	10	8.17377
3	3.24	13.9259	0.0246852	20	5.755
3	3.24	17.6049	-1.53085	30	3.99436
3	3.24	23.358	-3.65431	40	6.13247
3	3.24	30.6914	-4.61728	50	7.39629
3	3.24	35.9506	-4.19752	60	5.27598
3	3.24	40.3457	-4.56789	70	4.41063
3	3.24	43.6296	-2.2963	80	3.99305
3	3.24	46.2222	-0.740741	90	3.02346
3	3.24	49.1358	-1.03704	100	2.9286
3	3.24	53.7284	-1.4568	110	4.61175
3	3.25	0	0	0	0
3	3.25	1.82717	0.765444	10	1.98102
3	3.25	7.53087	0.222222	20	5.72951
3	3.25	13.8272	-1.20989	30	6.45711
3	3.25	21.8271	-2.71606	40	8.14053
3	3.25	29.4568	-4.22222	50	7.77688
3	3.25	33.4815	-4.93828	60	4.08791
3	3.25	39.679	-4.22222	70	6.23875
3	3.25	48.5679	-3.95061	80	8.89306
3	3.25	55.6296	-2.8642	90	7.1448
3	3.26	0	-8.88178e-16	0	55.7033
3	3.26	4.56791	-1.23456	10	4.7318
3	3.26	7.33335	-0.864185	20	2.79014
3	3.26	9.35802	-0.88887	30	2.02482
3	3.26	12.9136	0.444463	40	3.79735
3	3.26	13.9753	2.56791	50	2.37408
3	3.26	21.358	5.06174	60	7.79253
3	3.26	25.7284	5.67902	70	4.41375
3	3.26	32.8395	7.85187	80	7.43569
3	3.26	39.4568	7.50619	90	6.6263
3	3.26	44.963	5.75309	100	5.77851
3	3.26	49.3334	5.23457	110	4.40104
3	3.26	55.6543	4.54322	120	6.35866
3	3.26	60.1975	4.76544	130	4.54865
3	3.27	0	0	0	0
3	3.27	5.33332	-0.316407	20	5.3427
3	3.27	9.7401	-3.07346	30	5.19818
3	3.27	16.1582	-3.45764	40	6.42957
3	3.27	21.2655	-4.42939	50	5.19898
3	3.27	26.7345	-4.79098	60	5.48086
3	3.27	32.8588	-4.85876	70	6.12468
3	3.27	39.1186	-4.452	80	6.27308
3	3.27	44.3164	-4.31639	90	5.19951
3	3.27	49.0621	-3.09605	100	4.90014
3	3.27	53.0847	-3.70622	110	4.06861
3	3.28	7.10543e-15	1.77636e-15	0	53.214
3	3.28	0.8395	2.2222	10	2.37549
3	3.28	3.80246	3.58024	20	3.25936
3	3.28	8.51852	4.74074	30	4.85674
3	3.28	11.2839	5.45678	40	2.85662
3	3.28	12.7654	5.55556	50	1.48477
3	3.28	13.0864	6.24691	60	0.762239
3	3.28	15.5309	5.87654	70	2.47234
3	3.28	22.9136	7.45678	80	7.54995
3	3.28	30.642	7.25926	90	7.73089
3	3.28	35.2346	7.43209	100	4.59584
3	3.28	41.7037	10.4444	110	7.13612
3	3.28	47.5556	12.1481	120	6.09482
3	3.29	0	1.77636e-15	0	49.0827
3	3.29	2.08403	0.560218	10	2.15802
3	3.29	3.54062	1.18768	20	1.58599
3	3.29	5.62466	2.03923	30	2.25129
3	3.29	7.43978	2.7339	40	1.94352
3	3.29	9.32213	2.08403	50	1.99138
3	3.29	10.1961	2.06163	60	0.87422
3	3.29	10.7787	1.43418	90	0.856256
3	3.29	11.0924	1.29973	100	0.341313
3	3.29	10.9804	1.14286	120	0.192772
3	3.29	11.2045	1.27731	130	0.261326
3	3.29	12.2353	1.09805	140	1.04628
3	3.29	14.0504	1.2101	150	1.81858
3	3.29	16.8291	2.03923	160	2.89978
3	3.29	19.5854	2.46499	170	2.78898
3	3.29	22.2745	2.82353	180	2.71287
3	3.29	24.8291	2.93558	190	2.55709
3	3.29	26.7787	3.4958	200	2.02846
3	3.29	27.6527	4.05603	210	1.0381
3	3.29	29.4678	2.80113	220	2.20669
3	3.29	30.5658	3.47339	230	1.2875
3	3.29	31.9328	3.58545	240	1.37153
3	3.29	34.5322	2.68908	250	2.74964
3	3.29	36.0336	3.4958	260	1.70442
3	3.29	36.6163	4.05602	270	0.808278
3	3.29	38.9692	1.74792	280	3.29599
3	3.29	41.4566	2.06163	290	2.50712
3	3.29	43.9888	3.65267	300	2.99056
3	3.29	44.4146	3.80953	310	0.45374
3	3.29	44.549	3.42857	320	0.403994
3	3.29	44.9524	3.45097	330	0.403983
3	3.29	46.9916	3.31654	340	2.04364
3	3.29	48.0448	3.60785	350	1.09277
3	3.29	49.0532	3.15966	360	1.1035
3	3.29	50.1289	3.67508	370	1.19276
3	3.29	50.7339	3.38376	374.633	0.671504
3	3.3	8.88178e-16	0	0	50.8466
3	3.3	1.32213	0.985983	10	1.6493
3	3.3	4.52662	1.59104	20	3.26111
3	3.3	10.8684	0.11205	30	6.51191
3	3.3	15.9776	0.672269	40	5.13988
3	3.3	20.7283	2.19608	50	4.98909
3	3.3	25.2997	2.55462	60	4.58547
3	3.3	29.2213	4.05602	70	4.19916
3	3.3	31.9552	5.26612	80	2.98973
3	3.3	32.874	6.85714	90	1.83725
3	3.3	34.4426	7.32773	100	1.63769
3	3.3	34.9356	7.35015	110	0.493501
3	3.3	36.1233	6.05042	120	1.76065
3	3.3	37.8712	5.26612	130	1.9158
3	3.3	41.5014	6.70029	140	3.90328
3	3.3	47.9328	7.50699	150	6.48176
3	3.3	48.3137	7.52941	160	0.381617
3	3.3	48.7395	7.64145	170	0.440274
3	3.3	49.1205	7.86555	180	0.44197
3	3.3	48.7395	6.2745	190	1.63601
3	3.3	48.2913	6.61066	200	0.560225
3	3.3	50.9804	5.37815	210	2.95807
4	4.01	0	0	0	0
4	4.01	1.47041	-0.672897	10	1.61707
4	4.01	3.2648	-0.398748	20	1.81521
4	4.01	4.46107	0.174467	30	1.32651
4	4.01	4.93458	0.199383	40	0.474169
4	4.01	5.18381	-0.0498505	50	0.35247
4	4.01	6.35514	0.249215	60	1.2089
4	4.01	7.27725	1.39564	70	1.47126
4	4.01	8.54828	1.64486	80	1.29523
4	4.01	9.04673	1.91899	90	0.568857
4	4.01	17.0218	0.772579	100	8.05706
4	4.01	23.5514	-0.299065	110	6.61694
4	4.01	26.7165	-2.19316	120	3.68856
4	4.01	31.3271	-3.6137	130	4.82447
4	4.01	37.7819	-4.2866	140	6.4898
4	4.01	39.377	-3.68847	150	1.70349
4	4.01	40.8224	-3.36449	160	1.48134
4	4.01	42.6667	-3.43925	170	1.84576
4	4.01	44.5109	-3.43925	180	1.84422
4	4.01	47.8006	-4.8349	190	3.57352
4	4.01	52.3614	-4.7352	200	4.56184
4	4.01	55.5016	-3.23989	210	3.47805
4	4.02	0	0	0	0
4	4.02	4.41121	0.323981	10	4.4231
4	4.02	10.1433	-0.299065	20	5.76584
4	4.02	16.0997	-1.32088	30	6.0434
4	4.02	21.5078	-1.17133	40	5.41018
4	4.02	25.4704	-1.76948	50	4.00751
4	4.02	30.1807	-2.96574	60	4.85979
4	4.02	34.3427	-3.38942	70	4.18351
4	4.02	39.2025	-1.61994	80	5.17193
4	4.02	43.5888	-0.174449	90	4.61834
4	4.02	49.8193	2.49221	100	6.7772
4	4.02	56.6978	5.48286	110	7.50052
4	4.02	60.6854	4.85981	120	4.03593
4	4.02	64.8972	3.09034	130	4.56843
4	4.03	0	0	0	0
4	4.03	6.60437	-0.423664	10	6.61795
4	4.03	12.6854	0.348916	20	6.12987
4	4.03	17.6698	4.9346	30	6.77296
4	4.03	22.8287	6.70406	40	5.4539
4	4.03	29.4829	9.14643	50	7.08827
4	4.03	30.729	10.891	60	2.14388
4	4.03	33.2461	8.67292	70	3.35496
4	4.03	40.3739	8.84736	80	7.12985
4	4.03	43.7633	9.52026	90	3.45555
4	4.03	47.9502	9.14643	100	4.20357
4	4.03	52.3115	9.2212	110	4.36201
4	4.03	55.7508	8.17447	120	3.59503
4	4.04	0	0	0	0
4	4.04	5.50778	0.623028	10	5.5429
4	4.04	11.0156	0.647963	20	5.50785
4	4.04	14.9034	0.872262	30	3.89432
4	4.04	22.729	1.79439	40	7.87969
4	4.04	31.7009	2.54206	50	9.00306
4	4.04	37.6075	3.46417	60	5.97809
4	4.05	0	0	0	0
4	4.05	2.54206	0.573215	10	2.60588
4	4.05	5.15888	1.71963	20	2.85692
4	4.05	11.1402	2.39252	30	6.01904
4	4.05	17.0218	0.647963	40	6.13488
4	4.05	22.5794	1.66978	50	5.6508
4	4.05	29.7072	1.42054	60	7.13209
4	4.05	35.1402	1.29594	70	5.43444
4	4.05	40.2991	0.947047	80	5.17066
4	4.05	44.0374	0.124617	90	3.82772
4	4.05	48.1744	-0.996897	100	4.28639
4	4.05	51.215	-2.04361	110	3.21563
4	4.05	56.623	-4.7103	120	6.02982
4	4.06	0	0	0	0
4	4.06	2.51712	-1.17135	10	2.77632
4	4.06	6.28036	-1.66979	20	3.7961
4	4.06	10.0934	-2.66667	30	3.94124
4	4.06	18.9657	-3.98753	40	8.97006
4	4.06	25.3458	-2.74144	50	6.5006
4	4.06	32.8224	-3.53895	60	7.51905
4	4.06	38.7539	-5.15888	70	6.14869
4	4.06	44.6604	-5.00935	80	5.90843
4	4.06	49.7944	-5.03426	90	5.13404
4	4.06	51.7383	-5.83178	100	2.10114
4	4.06	58.2181	-5.33335	110	6.4989
4	4.06	64.623	-2.99067	120	6.81997
4	4.07	0	0	0	0
4	4.07	0.444444	-0.98763	10	1.08302
4	4.07	1.30865	-1.75307	20	1.15445
4	4.07	3.08641	-2.5185	30	1.93554
4	4.07	3.99998	-2.07406	40	1.01595
4	4.07	4.91357	-2.49381	50	1.00541
4	4.07	5.3827	-1.72839	60	0.897752
4	4.07	6.93826	-1.87652	70	1.56259
4	4.07	7.85185	-2.27159	80	0.995357
4	4.07	8.59257	-2.2963	90	0.741134
4	4.07	10.8642	-1.16048	100	2.53974
4	4.07	14.4691	-1.33331	110	3.60909
4	4.07	18.0988	-1.25924	120	3.63039
4	4.07	19.4568	-1.43209	130	1.36899
4	4.07	21.1605	-0.987648	140	1.7607
4	4.07	21.7778	-1.0617	150	0.621704
4	4.07	21.9259	-1.45678	160	0.421938
4	4.07	21.9012	-1.87654	170	0.420484
4	4.07	21.8025	-1.90122	180	0.101798
4	4.07	22.3951	-2.24691	190	0.68605
4	4.07	23.4815	-2.71604	200	1.18337
4	4.07	24.2716	-3.30863	210	0.987674
4	4.07	25.3086	-3.08641	220	1.06056
4	4.07	25.679	-3.13578	230	0.373646
4	4.07	27.0864	-3.87654	240	1.59045
4	4.07	27.679	-3.16048	250	0.929475
4	4.07	28.2222	-3.25924	260	0.55209
4	4.07	29.1358	-3.679	270	1.00541
4	4.07	30.2469	-3.20987	280	1.20609
4	4.07	30.6914	-3.50617	290	0.534156
4	4.07	33.0617	-2.74072	300	2.4909
4	4.07	34.8395	-2.34567	310	1.82114
4	4.07	36.8148	-1.679	320	2.08476
4	4.07	38.8395	-0.5185	330	2.33371
4	4.07	40.2716	-0.5185	340	1.43209
4	4.07	42.0741	-1.20987	350	1.93053
4	4.07	44.7407	-0.962963	360	2.67807
4	4.07	46.321	-1.75307	370	1.76676
4	4.07	47.9012	-3.06172	380	2.05176
4	4.07	49.6049	-3.80246	390	1.85779
4	4.07	50.9383	-4.51852	400	1.51344
4	4.07	51.9506	-5.72839	410	1.57753
4	4.07	53.3086	-6.17283	420	1.42891
4	4.07	54.7901	-6.76541	430	1.59558
4	4.07	56.0494	-6.66667	440	1.26312
4	4.07	58.4198	-6.54319	450	2.3736
4	4.07	60.7407	-7.0617	460	2.37818
4	4.07	62.642	-7.95061	470	2.09878
4	4.08	0	0	0	0
4	4.08	1.85185	1.87656	10	2.63644
4	4.08	4.04937	3.08643	20	2.50856
4	4.08	6.5185	2.56791	30	2.52299
4	4.08	8.39506	3.50619	40	2.09805
4	4.08	10.716	3.55556	50	2.32151
4	4.08	12.6667	3.18519	60	1.98548
4	4.08	14.4938	3.43211	70	1.84376
4	4.08	16.8889	3.7037	80	2.41042
4	4.08	18.0988	3.65433	90	1.21088
4	4.08	19.1358	3.92593	100	1.07201
4	4.08	21.2839	3.33333	110	2.22839
4	4.08	22.5432	3.97531	120	1.41346
4	4.08	22.5432	4.04939	130	0.0740741
4	4.08	22.6914	3.40743	140	0.658836
4	4.08	25.5556	3.85187	150	2.89848
4	4.08	26.9136	2.93828	160	1.63672
4	4.08	28.0741	2.69135	170	1.18648
4	4.08	32.4938	3.1605	180	4.44457
4	4.08	37.037	1.72841	190	4.76359
4	4.08	41.6049	1.82717	200	4.56897
4	4.08	45.9753	1.40741	210	4.39048
4	4.08	50.6914	0.592611	220	4.78591
4	4.08	53.8519	-0.641963	230	3.39307
4	4.08	56.0741	-0.88887	240	2.2359
4	4.08	57.6543	-1.38272	250	1.65561
4	4.08	59.5802	-1.43209	260	1.92656
4	4.09	0	0	0	0
4	4.09	0.913574	0.839481	10	1.2407
4	4.09	5.43211	2.74074	20	4.90224
4	4.09	9.85185	4.46913	30	4.74568
4	4.09	14.2716	5.20985	40	4.4814
4	4.09	17.5803	5.0617	50	3.31196
4	4.09	21.4074	5.48146	60	3.85012
4	4.09	24.2222	6.44444	70	2.97498
4	4.09	25.284	7.06172	80	1.22812
4	4.09	26.1481	7.11109	90	0.865594
4	4.09	29.7531	6.49381	100	3.65741
4	4.09	33.3333	6.34567	110	3.5833
4	4.09	37.284	6.12344	120	3.95687
4	4.09	39.037	7.01233	130	1.96555
4	4.09	41.358	7.18517	140	2.32743
4	4.09	43.7284	7.679	150	2.42127
4	4.09	45.2346	7.58022	160	1.5094
4	4.09	46.6667	7.77776	170	1.44565
4	4.1	0	0	0	0
4	4.1	2	-0.115942	10	2.00336
4	4.1	3.44928	0.231884	20	1.49043
4	4.1	5.30435	0.289855	30	1.85598
4	4.1	12.6667	1.68116	40	7.49263
4	4.1	18.1449	0.550725	50	5.59368
4	4.1	25.0145	2.11594	60	7.04563
4	4.1	31.5942	4.86957	70	7.13267
4	4.1	38.7246	7.82609	80	7.71908
4	4.1	45.3333	8.08696	90	6.61384
4	4.1	50.058	7.3913	100	4.77558
4	4.1	53.942	8.02899	110	3.93606
4	4.11	0	0	0	0
4	4.11	1.2606	0.775745	10	1.48017
4	4.11	2.49696	0.0484909	20	1.4344
4	4.11	4	1.76969	30	2.28509
4	4.11	6.32727	2.5212	40	2.4456
4	4.11	7.58787	3.34544	50	1.50615
4	4.11	9.89089	4.31515	60	2.49885
4	4.11	11.5879	4.65455	70	1.73059
4	4.11	13.7697	4.82424	80	2.18841
4	4.11	15.4909	5.04242	90	1.73499
4	4.11	15.6606	5.67273	100	0.652752
4	4.11	16.1212	5.57576	110	0.470696
4	4.11	18.4	5.96362	120	2.31157
4	4.11	20.0485	6.25453	130	1.67396
4	4.11	21.8424	6.64242	140	1.83538
4	4.11	24.1454	5.1394	150	2.75008
4	4.11	27.0545	5.72122	160	2.96672
4	4.11	29.4788	6.44847	170	2.53097
4	4.11	31.7818	6.49696	180	2.30353
4	4.11	35.5151	6.90909	190	3.75602
4	4.11	37.8182	7.3212	200	2.3396
4	4.11	39.9273	7.17575	210	2.11412
4	4.11	44.6545	5.76969	220	4.93195
4	4.11	49.0182	5.50302	230	4.37178
4	4.11	54.6424	6.30302	240	5.68085
4	4.11	58.7394	7.03029	250	4.16101
4	4.11	62.6909	6.44847	260	3.99413
4	4.12	0	0	0	0
4	4.12	4.70302	0.290909	10	4.71201
4	4.12	9.96364	2.56969	20	5.73297
4	4.12	14.1091	4.21818	30	4.4612
4	4.12	17.6485	5.21213	40	3.67631
4	4.12	19.0303	7.27273	50	2.48103
4	4.12	20.9455	7.46667	60	1.92494
4	4.12	21.9879	7.92727	70	1.13966
4	4.12	22.5697	7.73333	80	0.613292
4	4.12	23.9757	8.58182	90	1.64222
4	4.12	25.0182	8.99395	100	1.12095
4	4.12	26.8606	9.16364	110	1.85022
4	4.12	28.5091	8.89696	120	1.66992
4	4.12	30.3515	8.99395	130	1.84497
4	4.12	31.3212	8.26667	510	1.21213
4	4.12	33.2364	7.80605	520	1.96976
4	4.12	34.7394	8.24244	530	1.56509
4	4.12	36	8.41211	540	1.27199
4	4.12	36.6788	8.29091	550	0.689517
4	4.12	38.2303	8.65455	560	1.59357
4	4.12	38.6909	8.89696	570	0.520499
4	4.12	40.1212	7.8788	580	1.75569
4	4.12	42.0849	7.73333	590	1.96902
4	4.12	43.8061	8.09696	600	1.75921
4	4.12	46.0849	7.90304	610	2.28702
4	4.12	47.4424	7.75758	620	1.36533
4	4.12	48.2667	7.22425	630	0.98175
4	4.12	48.1939	6.90909	640	0.32345
4	4.12	49.7697	6.8606	650	1.57651
4	4.12	51.0788	7.27273	660	1.37243
4	4.12	51.6606	7.58789	670	0.661695
4	4.12	52.4606	7.49091	680	0.805857
4	4.12	53.503	6.95756	690	1.17095
4	4.12	54.6182	5.47878	694.433	1.85212
4	4.13	0	0	0	0
4	4.13	1.33332	0.564966	10	1.44808
4	4.13	2.98303	0.723153	20	1.65728
4	4.13	3.27683	2.03388	30	1.34325
4	4.13	6.05649	1.87569	40	2.78416
4	4.13	7.90959	2.23727	50	1.88805
4	4.13	13.4689	3.09603	60	5.62526
4	4.13	18.0791	3.97739	70	4.69366
4	4.13	22.0339	3.07344	80	4.05681
4	4.13	28.3164	2.68925	90	6.29423
4	4.13	35.5254	2.23727	100	7.22319
4	4.13	42.3955	0.858746	110	7.00699
4	4.13	49.6949	2.57625	120	7.49878
4	4.13	55.8418	2.50846	130	6.14726
4	4.14	0	0	0	0
4	4.14	1.33332	-2.16951	10	2.54647
4	4.14	3.72881	-2.80227	20	2.47765
4	4.14	5.67231	-3.32205	30	2.0118
4	4.14	7.09605	-4.2712	40	1.71112
4	4.14	8.56497	-5.69493	50	2.04566
4	4.14	10.6441	-6.01132	60	2.10304
4	4.14	15.4124	-6.21471	70	4.77269
4	4.14	19.2542	-5.80792	80	3.86329
4	4.14	24.2938	-3.95481	90	5.36946
4	4.14	27.2316	-3.14125	100	3.0484
4	4.14	29.4689	-2.4181	110	2.35127
4	4.14	34.5311	-1.62714	120	5.12356
4	4.14	37.9209	-0.858763	130	3.47582
4	4.14	40.9492	0.429356	140	3.29083
4	4.14	44.4068	1.19773	150	3.54197
4	4.14	46.4181	2.05649	160	2.18697
4	4.14	48.9266	2.64405	170	2.57637
4	4.14	51.8192	2.46325	180	2.89829
4	4.14	55.1864	2.50847	190	3.36754
4	4.14	57.6497	2.93785	200	2.50041
4	4.15	0	0	0	0
4	4.15	0.654564	-1.64849	10	1.77369
4	4.15	2.25456	-3.97576	20	2.82422
4	4.15	5.89093	-3.66062	30	3.64999
4	4.15	11.4424	-1.06667	40	6.12763
4	4.15	16.1697	2.08484	50	5.68147
4	4.15	20.3394	3.24849	60	4.32902
4	4.15	24.4606	4.26665	70	4.24513
4	4.15	29.9879	5.47878	80	5.65862
4	4.15	34.4	6.30304	90	4.48846
4	4.15	39.8061	6.32727	100	5.40611
4	4.15	40.5818	6.30302	110	0.776143
4	4.15	40.9455	6.78787	120	0.606065
4	4.15	44.0485	6.37575	130	3.13027
4	4.15	45.6727	6.9818	140	1.73364
4	4.15	50.3273	9.64847	150	5.36432
4	4.15	52.9455	9.01818	160	2.69298
4	4.15	55.8788	8.72727	170	2.94772
4	4.16	0	0	0	0
4	4.16	0.703036	1.81818e-05	10	0.703036
4	4.16	2.06062	-0.3394	20	1.39937
4	4.16	3.63638	-0.630291	30	1.60239
4	4.16	4.02425	-0.4606	40	0.423368
4	4.16	4.77576	0.4606	50	1.18885
4	4.16	5.30909	1.01818	60	0.77158
4	4.16	6.15758	1.9394	70	1.25243
4	4.16	6.44849	2.15758	80	0.363636
4	4.16	6.83636	1.40607	90	0.845702
4	4.16	8.80002	1.79395	100	2.0016
4	4.16	11.8303	3.10304	110	3.30097
4	4.16	14.1333	3.00607	120	2.30508
4	4.16	16.8485	3.05455	130	2.71558
4	4.16	19.103	3.80605	140	2.3765
4	4.16	20.4121	3.75758	150	1.30999
4	4.16	23.0546	3.75758	160	2.64244
4	4.16	25.0909	3.95153	170	2.04556
4	4.16	27.4424	5.06667	180	2.60254
4	4.16	29.503	5.81818	190	2.19336
4	4.16	32.5333	7.00605	200	3.25481
4	4.16	34.6424	6.47275	210	2.17546
4	4.16	35.4424	6.23031	220	0.835928
4	4.16	36.5576	6.71516	230	1.21601
4	4.16	37.9394	6.42425	240	1.41211
4	4.16	39.297	6.88485	250	1.43359
4	4.16	40.6303	6.7394	260	1.34124
4	4.16	42.9333	5.91515	270	2.44608
4	4.16	43.5394	5.28485	280	0.874409
4	4.16	46.6909	3.39395	290	3.67526
4	4.16	48.6061	2.56971	300	2.085
4	4.16	51.2485	3.03031	310	2.68226
4	4.16	53.1152	4.00002	320	2.10352
4	4.17	0	0	0	0
4	4.17	5.06665	0.315145	10	5.07645
4	4.17	8.75151	-0.169709	20	3.71662
4	4.17	10.9091	0.1212	30	2.17711
4	4.17	12.6545	1.96364	40	2.53795
4	4.17	13.5758	3.70909	50	1.97364
4	4.17	15.3697	5.16364	70	2.30952
4	4.17	16.9939	5.6	80	1.68183
4	4.17	19.9515	5.18787	90	2.98616
4	4.17	23.0788	4.63029	100	3.17659
4	4.17	25.8909	4.19393	110	2.84578
4	4.17	29.1151	4.55756	120	3.24468
4	4.17	32.5818	4.36364	130	3.47207
4	4.17	33.9879	4.55758	140	1.41939
4	4.17	35.5636	4.79998	150	1.59428
4	4.17	39.8788	5.04242	160	4.32197
4	4.17	43.3212	6.56969	170	3.76601
4	4.17	46.1091	7.46665	180	2.92861
4	4.17	50.5454	6.83636	190	4.48091
4	4.18	0	0	0	0
4	4.18	0.387891	1.35758	10	1.41191
4	4.18	4.53335	3.46667	20	4.65114
4	4.18	7.12727	4.26667	30	2.71449
4	4.18	12.897	4.2182	40	5.76991
4	4.18	18.7152	4.89698	50	5.85764
4	4.18	24.5091	4.92122	60	5.794
4	4.18	31.6849	3.00607	70	7.42692
4	4.18	36.7758	2.13335	80	5.16517
4	4.18	41.9152	1.96365	90	5.1422
4	4.18	46.5939	1.86667	100	4.67979
4	4.18	51.6849	2.32729	110	5.1117
4	4.18	55.8061	1.06667	120	4.30971
4	4.18	60.5818	-0.169673	130	4.93318
4	4.19	0	0	0	0
4	4.19	2.64242	-0.2182	10	2.65141
4	4.19	2.95758	0.896964	20	1.15884
4	4.19	3.24849	0.9212	30	0.291917
4	4.19	4.21818	0.921218	40	0.969691
4	4.19	6.49698	1.33333	50	2.31576
4	4.19	10.7394	1.33333	60	4.24242
4	4.19	15.6121	0.751509	70	4.90732
4	4.19	19.0061	-0.557582	80	3.63766
4	4.19	21.4545	-1.09091	90	2.5059
4	4.19	23.297	-0.533327	100	1.92494
4	4.19	28.7757	0.4606	110	5.56821
4	4.19	33.6727	1.52727	120	5.01181
4	4.19	39.2	1.67273	130	5.52919
4	4.19	42.6182	2.47271	140	3.51055
4	4.19	46.1091	3.6606	150	3.68748
4	4.19	51.7333	5.6	160	5.94924
4	4.19	54.6424	5.35756	170	2.91916
4	4.19	59.4424	5.47878	180	4.80153
4	4.2	0	0	0	0
4	4.2	5.30909	-1.55151	10	5.53115
4	4.2	11.3212	-1.84242	20	6.01914
4	4.2	17.6242	-2.95758	30	6.40093
4	4.2	21.4545	-2.47273	40	3.86087
4	4.2	26.9333	-2.69091	50	5.48312
4	4.2	32.9697	-3.07878	60	6.04883
4	4.2	40.0242	-4.02424	70	7.1176
4	4.2	45.1394	-3.90302	80	5.11658
4	4.2	50.2303	-4.14545	90	5.0967
4	4.2	54.2545	-4.70304	100	4.06268
4	4.2	57.0182	-2.88485	110	3.30809
4	4.21	0	0	0	0
4	4.21	3.85455	-0.412127	10	3.87652
4	4.21	8.07273	0.0242364	20	4.24069
4	4.21	10.7394	0.606055	30	2.72939
4	4.21	14.9576	1.89089	40	4.40954
4	4.21	20.1939	4.1212	50	5.69154
4	4.21	26.3273	4.63031	60	6.15444
4	4.21	31.5151	4.50909	70	5.18929
4	4.21	37.2364	5.21211	80	5.76425
4	4.21	43.6364	4.96969	90	6.40459
4	4.21	48.5333	5.62424	100	4.94051
4	4.21	53.0424	6.30302	110	4.5599
4	4.21	55.8303	5.43031	120	2.92128
4	4.21	59.6848	4.26665	130	4.02636
4	4.21	65.1394	4.84847	140	5.48549
4	4.22	0	0	0	0
4	4.22	2.35153	-0.145455	10	2.35602
4	4.22	5.40605	0.533327	20	3.12904
4	4.22	7.27273	0.1212	30	1.91163
4	4.22	9.30911	0.412109	40	2.05706
4	4.22	10.7394	-1.06667	50	2.05731
4	4.22	15.4667	-1.81818	60	4.78663
4	4.22	21.3818	-1.55153	70	5.92117
4	4.22	25.503	-0.339382	80	4.29576
4	4.22	30.6667	1.67273	90	5.54182
4	4.22	36.2182	2.93333	100	5.69283
4	4.22	42.7879	4.12122	110	6.67624
4	4.22	47.5879	4.63031	120	4.8269
4	4.22	53.8424	4.58182	130	6.25475
4	4.22	57.1879	5.38182	140	3.43978
4	4.22	62.6182	4.21818	150	5.55357
4	4.23	0	0	0	0
4	4.23	7.20989	1.33333	10	7.33214
4	4.23	14.3951	2.46913	20	7.27438
4	4.23	18.7161	4.22222	30	4.66309
4	4.23	20.642	5.35802	40	2.23589
4	4.23	22.9383	5.87654	50	2.35411
4	4.23	26.8148	5.23456	60	3.92934
4	4.23	29.8025	4.93826	70	3.0023
4	4.23	34.7407	3.20987	80	5.23201
4	4.23	40.1728	0.888889	90	5.90716
4	4.23	44.7901	-0.0246852	100	4.70681
4	4.23	46.716	-0.469148	110	1.97653
4	4.23	50.0494	-2.98765	120	4.17779
4	4.23	54.2469	-5.43211	130	4.85746
4	4.23	56.9383	-6.66667	140	2.961
4	4.23	62.8395	-4.96296	150	6.14223
4	4.24	0	0	0	0
4	4.24	3.80246	-0.567889	10	3.84464
4	4.24	7.18519	-2.19754	20	3.75481
4	4.24	11.6049	-2.76543	30	4.45608
4	4.24	14.0494	-2.5432	40	2.45452
4	4.24	16.0988	-2.14815	50	2.08712
4	4.24	19.3086	-2.41974	60	3.22134
4	4.24	24.0988	-3.50617	70	4.91179
4	4.24	29.037	-3.60493	80	4.93927
4	4.24	31.679	-3.82717	90	2.65131
4	4.24	34.9383	-4.12344	100	3.2727
4	4.24	39.0864	-4.96296	110	4.23225
4	4.24	42.6914	-5.58024	120	3.65741
4	4.24	46.6914	-6.51852	130	4.10857
4	4.25	0	0	0	0
4	4.25	0.444444	-1.01233	5	1.1056
4	4.25	1.82717	-2.17283	10	1.80518
4	4.25	2.12344	-3.30865	15	1.17382
4	4.25	3.18519	-3.58026	20	1.09593
4	4.25	5.72839	-2.96296	25	2.61705
4	4.25	9.20987	-2.09876	30	3.58714
4	4.25	11.5062	-0.46913	35	2.8158
4	4.25	13.6049	1.55556	40	2.91619
4	4.25	16.2716	2.81481	45	2.94904
4	4.25	18.4444	3.55556	50	2.29563
4	4.25	20.642	3.9753	55	2.23726
4	4.25	22.0988	4.61728	60	1.59198
4	4.25	24.9383	5.08643	65	2.878
4	4.25	28.1481	5.65433	70	3.25972
4	4.25	30.4691	6.24691	75	2.39543
4	4.25	32.2716	6.91357	80	1.92182
4	4.25	34.9383	7.1358	85	2.67589
4	4.25	37.037	7.53087	90	2.13564
4	4.25	40.4691	7.25926	95	3.44284
4	4.25	41.2346	7.08641	100	0.7847
4	4.25	42.5679	7.50617	120	1.39783
4	4.25	44.6914	7.18519	125	2.14759
4	4.25	45.4568	7.85185	130	1.01506
4	4.25	46.321	7.97531	135	0.87296
4	4.25	48.7654	9.85185	140	3.08169
4	4.25	51.2593	10.5679	145	2.59458
4	4.25	52.7407	10.2469	150	1.51586
4	4.25	53.7531	10.0741	155	1.027
4	4.25	55.3086	9.90124	160	1.56513
4	4.25	56.8889	9.55556	165	1.61761
4	4.25	57.7284	9.87654	167.867	0.898771
4	4.26	0	0	0	0
4	4.26	0.864185	1.08643	5	1.38821
4	4.26	1.16048	1.18519	10	0.312322
4	4.26	1.80246	0.987648	15	0.671685
4	4.26	3.23456	1.13581	20	1.43974
4	4.26	3.90122	1.13581	25	0.666667
4	4.26	4.59257	0.962963	30	0.712633
4	4.26	5.43209	1.03704	35	0.84278
4	4.26	6.71604	1.1358	40	1.28774
4	4.26	7.16048	0.987648	45	0.468486
4	4.26	7.87652	0.864204	55	0.7266
4	4.26	8.12344	0.641981	60	0.332197
4	4.26	11.7531	-0.345685	65	3.76161
4	4.26	13.8025	-0.864185	70	2.11396
4	4.26	15.6296	-1.23456	75	1.86431
4	4.26	15.9506	-0.864185	80	0.490118
4	4.26	17.0864	-1.38272	85	1.24856
4	4.26	19.4568	-2.59259	90	2.66129
4	4.26	22.2716	-3.3827	95	2.9236
4	4.26	23.358	-3.48148	100	1.09089
4	4.26	23.8271	-3.60493	105	0.485117
4	4.26	25.8518	-3.53085	115	2.02604
4	4.26	30.1481	-3.01233	120	4.32747
4	4.26	31.8519	-1.65431	125	2.17873
4	4.26	34.4197	-0.246907	130	2.92828
4	4.26	37.2592	0.0740741	135	2.85758
4	4.26	41.5556	-0.0493704	140	4.29809
4	4.26	43.9012	1.01235	145	2.57476
4	4.26	45.2839	0.888907	150	1.38822
4	4.26	47.1852	0.419759	155	1.95825
4	4.26	48.7407	0.321	160	1.55869
4	4.26	51.2839	-0.123444	165	2.58175
4	4.26	53.4568	-1.16048	170	2.40764
4	4.26	55.4568	-0.790111	175	2.034
4	4.26	57.5061	-1.7037	180	2.24378
4	4.26	58.0247	-2.5432	185	0.986723
4	4.26	58.4938	-3.18517	190	0.79512
4	4.26	59.4074	-3.06172	195	0.921876
4	4.26	60.2963	-1.87654	200	1.48148
4	4.26	61.4074	-0.617278	205	1.67939
4	4.27	0	0	0	0
4	4.27	1.75309	-0.69137	5	1.8845
4	4.27	4.71606	-0.617296	10	2.96389
4	4.27	6.00002	-0.592611	15	1.2842
4	4.27	7.87656	-0.765444	20	1.88448
4	4.27	9.4568	0.222222	25	1.8635
4	4.27	11.2839	0.592593	30	1.86431
4	4.27	13.1358	0.592593	35	1.85187
4	4.27	13.5556	0.617278	40	0.420466
4	4.27	15.679	1.72837	45	2.39659
4	4.27	16.642	1.80244	50	0.965808
4	4.27	18.4198	1.75307	55	1.77846
4	4.27	20.0741	1.28394	60	1.71955
4	4.27	21.8766	1.35802	65	1.804
4	4.27	25.4074	2.76543	70	3.80101
4	4.27	29.2593	3.85183	75	4.00215
4	4.27	31.9012	4.93826	80	2.85662
4	4.27	33.7284	5.95061	85	2.08886
4	4.27	35.5309	6.39504	90	1.85646
4	4.27	39.0124	7.35802	95	3.61221
4	4.27	42.3704	9.01233	100	3.7434
4	4.27	44.2222	9.62961	105	1.95202
4	4.27	45.4568	9.3827	110	1.25902
4	4.27	46.4938	9.358	115	1.03733
4	4.27	47.3827	9.16048	120	0.91057
4	4.27	47.9259	9.33331	125	0.570037
4	4.27	49.8272	9.77776	130	1.9525
4	4.27	52.3457	10.321	135	2.57643
4	4.27	54.5926	10.6666	140	2.27336
4	4.27	56.8395	10.6666	145	2.24689
4	4.27	59.2099	10.8395	150	2.37668
4	4.27	60.8889	10.8148	155	1.67918
4	4.27	61.9753	11.9259	160	1.55399
4	4.27	63.1111	12.6914	165	1.36964
4	4.28	0	0	0	0
4	4.28	2.07407	-1.35804	5	2.47912
4	4.28	3.50619	-0.913593	10	1.49949
4	4.28	4.59259	-0.864185	15	1.08753
4	4.28	6.24693	-0.0493704	20	1.84411
4	4.28	7.7778	-0.0740741	25	1.53107
4	4.28	10.5432	-0.493833	30	2.7971
4	4.28	11.1358	0.320981	35	1.00752
4	4.28	11.9259	0.716056	40	0.883379
4	4.28	12.5432	0.987648	45	0.674401
4	4.28	13.0371	1.16048	50	0.523204
4	4.28	13.1605	1.55556	55	0.413911
4	4.28	13.284	1.67902	60	0.174603
4	4.28	13.5556	1.03704	70	0.697074
4	4.28	14.7901	1.43209	75	1.29624
4	4.28	16.6667	2	80	1.96059
4	4.28	18.5679	0.839519	85	2.22741
4	4.28	20.8395	1.06172	90	2.28245
4	4.28	22.7654	1.35802	95	1.94858
4	4.28	25.6543	1.75309	100	2.91578
4	4.28	27.9753	1.40741	105	2.34658
4	4.28	29.3333	1.50617	110	1.3616
4	4.28	30.6914	1.82715	115	1.39545
4	4.28	31.358	1.62963	120	0.695311
4	4.28	32.0247	1.7037	125	0.670769
4	4.28	32.5432	1.80246	130	0.52784
4	4.28	32.7901	1.85185	135	0.251817
4	4.28	33.6049	1.25926	140	1.0075
4	4.28	34.7408	1.38272	145	1.14251
4	4.28	36.0988	1.50617	150	1.36362
4	4.28	38.1975	1.20989	155	2.11957
4	4.28	39.679	1.06172	160	1.48889
4	4.28	40.6914	1.01235	165	1.01354
4	4.28	41.7531	1.1358	170	1.06887
4	4.28	42.3457	1.33333	175	0.624649
4	4.28	42.9877	1.28394	180	0.643878
4	4.28	43.8766	1.40741	185	0.897422
4	4.28	45.4815	1.55556	190	1.61177
4	4.28	48.4938	1.01233	195	3.06092
4	4.28	50.9136	1.01233	200	2.41976
4	4.28	52.4691	1.23456	205	1.57135
4	4.28	52.7407	1.35802	210	0.298338
4	4.28	54.0741	1.65431	215	1.36588
4	4.28	56.2222	2.09876	220	2.19364
4	4.28	58.1975	2.41976	225	2.00121
4	4.29	0	0	0	0
4	4.29	3.43211	1.03704	10	3.58536
4	4.29	6.8642	2.09876	20	3.59256
4	4.29	9.25926	4.2963	30	3.25046
4	4.29	11.3334	5.23457	40	2.27645
4	4.29	12.6914	4.69137	50	1.46261
4	4.29	15.1605	4.81481	60	2.47223
4	4.29	18.4444	6.37037	70	3.63374
4	4.29	24.4691	5.62963	80	6.07005
4	4.29	28.4691	5.62963	90	4
4	4.29	32.1975	5.18519	100	3.7548
4	4.29	37.0617	5.65431	110	4.88677
4	4.29	40.9877	5.30865	120	3.94111
4	4.29	42.2716	5.53085	130	1.30303
4	4.29	43.1358	4.98765	140	1.02073
4	4.29	43.5062	4.88889	150	0.383311
4	4.3	0	0	0	0
4	4.3	1.13581	1.01233	10	1.52148
4	4.3	2.69135	1.43209	20	1.61118
4	4.3	5.43209	1.35802	30	2.74174
4	4.3	6.04939	0.740741	40	0.872976
4	4.3	6.56791	-1.62965	50	2.42644
4	4.3	7.60493	-1.97531	60	1.09311
4	4.3	8.59259	-1.25928	70	1.21992
4	4.3	11.6543	-0.938278	80	3.07852
4	4.3	18.1481	-1.38272	90	6.50901
4	4.3	22.963	-1.82717	100	4.83528
4	4.3	27.1852	-1.23457	110	4.2636
4	4.3	30.9136	-1.82717	120	3.77521
4	4.3	34.7901	-3.28394	130	4.14122
4	4.3	43.0864	-4.19754	140	8.34643
4	4.3	49.4815	-2.93828	150	6.51788
4	4.3	53.5556	-3.06174	160	4.07594
4	4.3	58.6173	-4.2963	170	5.2101
