# Supplementary material for: Scaling of speed with group size in cooperative transport by the ant Novomessor cockerelli
Source: PLoS One. 2018 Oct 9;13(10):e0205400. doi: 10.1371/journal.pone.0205400 (PMC6177163; doi:10.1371/journal.pone.0205400)
Supplement: S4 File — (XLSX) [file pone.0205400.s004.xlsx]

## Sheet: Sled1_position
Group size	ID	X	Y	Time	Length
1	1.01	0	0	0	0
1	1.01	3.99999	1.54548	10	4.28817
1	1.02	0	0	0	0
1	1.02	1.86365	-2.50002	10	3.11822
1	1.02	11.1364	1.63636	20	10.1535
1	1.02	18.0455	2.90908	30	7.02535
1	1.02	21.4546	6.45453	40	4.91855
1	1.02	24.9091	8.54543	50	4.03803
1	1.02	30.1818	8.86364	60	5.28233
1	1.02	37	6.7727	70	7.13159
1	1.02	46.0909	8.45455	80	9.24515
1	1.02	49.8182	5.95452	90	4.48808
1	1.02	49.9546	6.36361	100	0.43122
1	1.03	0	0	0	0
1	1.03	3.45453	1.63636	10	3.8225
1	1.03	8.49999	3.72726	20	5.46154
1	1.03	9.40909	3.49998	30	0.937083
1	1.04	0	0	0	0
1	1.04	2.04545	-0.909102	10	2.23838
1	1.05	0	0	0	0
1	1.05	6.63634	3.09092	10	7.32085
1	1.05	9.09089	3.40909	20	2.47508
1	1.05	18.3182	3.77274	30	9.23445
1	1.05	19.9545	3.50001	40	1.65894
1	1.06	0	0	0	0
1	1.06	11.6364	0.0909205	10	11.6367
1	1.06	24.9545	7.86365	20	15.4204
1	1.07	0	0	0	0
1	1.07	2.37624	0.19803	10	2.38447
1	1.08	0	0	0	0
1	1.08	2.73267	0.237624	10	2.74299
1	1.08	6.8515	2.33661	20	4.62282
1	1.08	12.9109	1.22771	30	6.16004
1	1.08	20.6337	-1.42574	40	8.16591
1	1.09	0	0	0	0
1	1.09	10.5346	-4.0396	10	11.2826
1	1.09	20.4752	-5.62375	20	10.066
1	1.09	30.8911	-7.52474	30	10.5879
1	1.09	39.9604	-6.25744	40	9.15741
1	1.09	49.4257	-4.9901	50	9.54982
1	1.1	0	0	0	0
1	1.1	7.88118	1.8218	10	8.089
1	1.1	15.1287	3.8812	20	7.53444
1	1.1	22.0594	4.9901	30	7.01883
1	1.1	30.0594	2.73267	40	8.31242
1	1.1	31.7228	2.69308	50	1.66384
1	1.1	37.8614	1.8614	60	6.19468
1	1.11	0	0	0	0
1	1.11	0.871277	0.237624	10	0.9031
1	1.12	0	0	0	0
1	1.12	2.81189	2.49505	10	3.75926
1	1.12	16.3564	3.8416	20	13.6113
1	1.12	22.6535	5.66338	30	6.55526
1	1.12	22.8515	5.50497	40	0.253567
1	1.12	23.802	5.50497	50	0.950495
1	1.13	0	0	0	0
1	1.13	0.792089	-2.33664	10	2.46725
1	1.13	4.0792	-1.74258	20	3.34036
1	1.13	4.11882	-1.66337	30	0.0885749
1	1.13	4.39604	-1.66337	40	0.277218
1	1.13	4.79207	-1.8614	50	0.442781
1	1.13	5.42575	-1.66337	60	0.663905
1	1.13	5.66338	-1.50496	70	0.285583
1	1.13	5.86138	-1.42574	80	0.213259
1	1.13	6.49506	-0.435653	90	1.17551
1	1.13	10.7327	-1.34652	100	4.33439
1	1.13	18.7723	-5.30694	110	8.96216
1	1.13	20.3168	-4.75248	120	1.64106
1	1.14	0	0	0	0
1	1.14	5.06932	-0.712871	10	5.1192
1	1.14	12.3564	0.633653	20	7.41048
1	1.14	19.3267	1.26731	30	6.99905
1	1.14	26.4158	2.37624	40	7.1753
1	1.14	29.5842	2.89108	50	3.20988
1	1.15	0	0	0	0
1	1.15	1.86137	0.39603	10	1.90303
1	1.15	7.28712	-0.514871	20	5.50168
1	1.15	11.0891	0.871277	30	4.04678
1	1.15	14.8911	0.475248	40	3.82255
1	1.15	18.9307	0.871277	50	4.05897
1	1.15	23.2475	2.49505	60	4.61211
1	1.15	27.7228	4.0792	70	4.74736
1	1.15	31.8416	4.2376	80	4.12187
1	1.15	35.3663	4.83166	90	3.57444
1	1.15	39.0891	2.85149	100	4.21667
1	1.15	44.6733	2.61386	110	5.58921
1	1.16	0	0	0	0
1	1.16	2.37624	-2.57427	10	3.50334
1	1.16	2.77227	-2.17824	20	0.560071
1	1.16	2.85149	-2.57427	30	0.403875
1	1.16	5.90097	-0.396059	40	3.74753
1	1.16	13.2277	-1.02971	50	7.35409
1	1.16	20.3168	-1.26734	60	7.0931
1	1.16	27.6435	-3.36636	70	7.62146
1	1.16	34.1782	-3.44554	80	6.53513
1	1.16	39.0891	-4.75248	90	5.08184
1	1.16	41.703	-5.02972	100	2.62852
1	1.17	0	0	0	0
1	1.17	12.5545	0.673277	10	12.5725
1	1.17	23.3663	0.871307	20	10.8137
1	1.17	33.5842	2.0198	30	10.2822
1	1.18	0	0	0	0
1	1.18	9.9802	-2.09902	10	10.1985
1	1.18	7.2079	-0.39603	20	3.25358
1	1.18	19.4455	-2.17821	30	12.3667
1	1.19	0	0	0	0
1	1.19	9.70298	-3.68317	10	10.3785
1	1.19	20.5941	-8.51486	20	11.9148
1	1.19	26.4555	-10.3366	30	6.13796
1	1.19	33.2277	-9.70298	40	6.80186
1	1.19	41.1881	-8.35646	50	8.07348
1	1.19	49.1485	-7.80199	60	7.97968
1	1.2	0	0	0	0
1	1.2	6.69306	-4.87129	10	8.27807
1	1.2	20.6336	-2.09902	20	14.2136
1	1.21	0	0	0	0
1	1.21	16.1	2.25	10	16.2564
1	1.22	0	0	0	0
1	1.22	11.15	-3.65002	10	11.7322
1	1.22	15.3	-1.10003	20	4.87084
1	1.23	0	0	0	0
1	1.23	14.75	-1.5	10	14.8261
1	1.23	25.65	-1.75001	20	10.9029
1	1.23	37.7	-2.1	30	12.0551
1	1.23	48.75	-0.15	40	11.2208
1	1.24	0	0	0	0
1	1.24	7.5	0.75	10	7.53741
1	1.24	8.80001	-3.3	20	4.25353
1	1.24	11.05	-2.50001	30	2.38799
1	1.24	14.2	-1.45001	40	3.32039
1	1.24	15	-2.05001	50	0.99999
1	1.24	21.45	-1.10003	60	6.51958
1	1.24	35.7	-4.30001	70	14.6049
1	1.24	45.6	-6.10001	80	10.0623
1	1.24	53.25	-5.35001	90	7.68668
1	1.25	0	0	0	0
1	1.25	3.50002	-1.30001	10	3.73366
1	1.25	18.1	2.59999	20	15.1119
1	1.25	29.5	-3.15	30	12.768
1	1.25	39	-6	40	9.91828
1	1.26	0	0	0	0
1	1.26	13.5	1.45001	10	13.5776
1	1.26	16	0.700013	20	2.61009
1	1.26	16.35	0.250013	30	0.57008
1	1.26	25.4	-2.14999	40	9.36285
1	1.26	32.4	-4.69999	50	7.44998
1	1.26	32.7	-4.60001	60	0.31622
1	1.27	0	0	0	0
1	1.27	5.4	-6.19999	10	8.22191
1	1.27	15	-7.14998	20	9.64689
1	1.27	23.1	-7.65	30	8.11542
1	1.27	34.4	-8.59999	40	11.3398
1	1.27	43.4	-8.55	50	9.00014
1	1.28	0	0	0	0
1	1.28	15.25	1.65	10	15.339
1	1.28	26	-0.3	20	10.9254
1	1.28	37.05	0.799988	30	11.1046
1	1.28	44.4	3.45	40	7.81313
1	1.28	54.3	7.8	50	10.8135
1	1.29	0	0	0	0
1	1.29	6.55001	-3.34999	10	7.35697
1	1.29	6.9	-3.04999	20	0.460968
1	1.29	14.15	1.15001	30	8.37868
1	1.29	19	2.29999	40	4.98449
1	1.29	20.75	1.24999	50	2.04081
1	1.29	25.85	0.45	60	5.16236
1	1.29	26.6	0.100012	70	0.827642
1	1.29	35.3	1.2	80	8.76926
1	1.29	45.7	4.65	90	10.9573
1	1.3	0	0	0	0
1	1.3	14.1	3.45	10	14.5159
1	1.3	17.65	3.95003	20	3.58505
1	1.3	29.75	3.3	30	12.1174
1	1.3	36	2.35001	40	6.3218
1	1.3	36.15	2.30003	50	0.15811
1	1.3	37.8	1.75001	60	1.73926
2	2.01	0	0	0	0
2	2.01	6.95326	-0.299061	10	6.95969
2	2.01	13.4019	-0.654196	20	6.45838
2	2.01	19.7757	0.0560748	30	6.41328
2	2.01	26.0561	1.28972	40	6.40039
2	2.01	30.2617	5.42057	50	5.895
2	2.01	38.3364	7.10281	60	8.24814
2	2.02	0	0	0	0
2	2.02	3.71962	0.485972	10	3.75123
2	2.02	9.1028	-4.11216	20	7.07965
2	2.02	13.2523	-7.49535	30	5.35393
2	2.02	17.3645	-9.62617	40	4.63143
2	2.02	20.8037	-10.1495	50	3.47886
2	2.02	26.3364	-8.9159	60	5.66857
2	2.02	30.6542	-7.58879	70	4.51711
2	2.02	32.5981	-2.44862	80	5.49548
2	2.02	38.2804	0.841121	90	6.56584
2	2.02	43.0093	-0.411224	100	4.89198
2	2.03	0	0	0	0
2	2.03	7.15888	-0.0373879	10	7.15898
2	2.03	14.4299	2.44859	20	7.68427
2	2.03	21.0094	3.75701	30	6.70827
2	2.03	28.8037	4.67291	40	7.84802
2	2.03	36.7664	4.91588	50	7.96632
2	2.03	43.5701	4.16823	60	6.84469
2	2.04	0	0	0	0
2	2.04	7.36448	2.41121	10	7.74916
2	2.04	14.1682	3.55141	20	6.89863
2	2.04	21.4392	3.36449	30	7.27342
2	2.05	0	0	0	0
2	2.05	4.11111	-0.888889	10	4.20611
2	2.05	6.38889	-1.57407	20	2.3786
2	2.05	8.20371	-1.94443	30	1.85222
2	2.05	10.6111	-3.20369	40	2.71686
2	2.05	13.3519	-4.09258	50	2.88129
2	2.05	15.6482	-4.48147	60	2.32899
2	2.05	16.6111	-4.18518	70	1.00751
2	2.05	19.963	-4.46296	80	3.36335
2	2.05	22.1111	-3.44443	90	2.37737
2	2.05	26.2407	-3.07407	100	4.1462
2	2.06	0	0	0	0
2	2.06	4.51851	2.24075	10	5.0436
2	2.06	7.79629	4.18518	20	3.81112
2	2.06	11.0741	5.20371	30	3.43239
2	2.07	0	0	0	0
2	2.07	3.66667	1.29628	10	3.88906
2	2.07	6.74074	3.72221	20	3.916
2	2.07	9.33333	4.25925	30	2.64764
2	2.07	12.5185	4.49999	40	3.19428
2	2.07	15.4444	5.16665	50	3.00091
2	2.07	17.1482	5.83332	60	1.8295
2	2.08	0	0	0	0
2	2.08	7.31481	0.203708	10	7.31764
2	2.08	10.1482	0.944444	20	2.92857
2	2.08	13.2778	1.31482	30	3.15146
2	2.08	16.5	1.98149	40	3.29047
2	2.09	0	0	0	0
2	2.09	6.88889	-1.46297	10	7.04252
2	2.09	12.5185	-4.98147	20	6.63873
2	2.09	16.4074	-6.44444	30	4.15497
2	2.09	24.8333	-3.57408	40	8.90141
2	2.09	29.9259	-2.22222	50	5.26897
2	2.1	0	0	0	0
2	2.1	4.81481	-0.481486	10	4.83882
2	2.1	7.07407	-2.35185	20	2.93301
2	2.11	0	0	0	0
2	2.11	6.27118	1.25423	10	6.39537
2	2.11	10.8644	2.33897	20	4.71957
2	2.11	16.4576	3.18643	30	5.65706
2	2.11	22.0848	5.05084	40	5.92796
2	2.11	28.2542	5.54237	50	6.18902
2	2.11	34.1017	5.76271	60	5.85162
2	2.12	0	0	0	0
2	2.12	2.01694	0.627114	10	2.11218
2	2.13	0	0	0	0
2	2.13	5.06779	1.79661	10	5.37683
2	2.13	12.2373	1.32203	20	7.18519
2	2.13	18.1525	3.37288	30	6.26067
2	2.13	24.7458	3.15254	40	6.59691
2	2.13	31	3.86441	50	6.29462
2	2.13	36.322	5.05084	60	5.45268
2	2.14	0	0	0	0
2	2.14	3.9661	0.135597	10	3.96842
2	2.14	9.61017	0.0678051	20	5.64447
2	2.14	15.9153	0.66103	30	6.33293
2	2.14	18.3559	1.91526	40	2.74408
2	2.15	0	0	0	0
2	2.15	6.55932	0.186445	10	6.56197
2	2.15	13.2542	1.30509	20	6.78772
2	2.16	0	0	0	0
2	2.16	0.581823	-0.0727227	10	0.58635
2	2.16	3.21818	-1.01817	20	2.80076
2	2.16	6.01818	-0.599986	30	2.83105
2	2.16	7.69091	0.672736	40	2.10187
2	2.16	9	2.52728	50	2.27003
2	2.16	11.3091	3.41819	60	2.47501
2	2.16	14.1636	3.67272	70	2.86587
2	2.16	17.0909	3.96364	80	2.94168
2	2.16	19.8909	3.63637	90	2.81906
2	2.16	22.0909	3.98182	100	2.22697
2	2.16	25.2909	4.47273	110	3.23744
2	2.17	0	0	0	0
2	2.17	5.67273	0.618177	10	5.70631
2	2.17	9.81818	2.34545	20	4.49091
2	2.17	11.5091	2.01818	30	1.72229
2	2.18	0	0	0	0
2	2.18	4.61819	2.45456	10	5.22996
2	2.18	9.4	3.10909	20	4.8264
2	2.19	0	0	0	0
2	2.19	6.18181	1.36364e-05	10	6.18181
2	2.19	11.1636	0.218195	20	4.9866
2	2.19	16.6727	0.436364	30	5.5134
2	2.19	21.5273	0.818182	40	4.86954
2	2.19	26.4909	1.49092	50	5.00903
2	2.19	30.4727	1.29091	60	3.98684
2	2.19	33.6	0.963641	70	3.14435
2	2.19	36.4182	0.436377	80	2.86709
2	2.19	38.8545	-0.872727	90	2.76579
2	2.2	0	0	0	0
2	2.2	7.34545	-1.05454	10	7.42076
2	2.2	11.3273	-0.963641	20	3.98287
2	2.2	14.3091	-1.18182	30	2.98978
2	2.2	19.2909	-2	40	5.04855
2	2.2	25	-1.30909	50	5.75075
2	2.2	29.7818	-0.727268	60	4.81709
2	2.21	0	0	0	0
2	2.21	1.77981	0.825688	10	1.96201
2	2.21	2.42203	1.28441	20	0.789224
2	2.21	4.12845	2.22018	30	1.94616
2	2.22	0	0	0	0
2	2.22	2.51853	0.0370278	10	2.5188
2	2.23	0	0	0	0
2	2.23	4.30253	0.907563	10	4.39721
2	2.23	11.4622	1.2437	20	7.16754
2	2.23	17.0588	1.05882	30	5.59969
2	2.24	0	0	0	0
2	2.24	4.90757	0.907563	10	4.99078
2	2.24	9.79832	1.68067	20	4.95147
2	2.24	12.7395	2.87395	30	3.17403
2	2.24	14.0504	3.64705	40	1.52191
2	2.24	15.6134	4	50	1.60238
2	2.24	18.2521	3.56302	60	2.67459
2	2.24	20.2857	3.36134	70	2.04359
2	2.24	23.6471	2.18487	80	3.56128
2	2.24	27.3445	0.605042	90	4.02084
2	2.24	30.4874	-0.0168025	100	3.20379
2	2.24	31.7983	-0.319336	110	1.34537
2	2.24	34.0672	-2.03361	120	2.84371
2	2.24	36.9244	-3.69749	130	3.30634
2	2.24	38.7563	-4.53782	140	2.01547
2	2.24	42.7731	-3.37815	150	4.18085
3	3.01	0	0	0	0
3	3.01	3.19628	-0.0560748	10	3.19677
3	3.01	7.38318	0.542061	20	4.22942
3	3.01	12.5608	0.598136	30	5.17788
3	3.01	17.2337	0.76636	40	4.67592
3	3.02	0	0	0	0
3	3.02	2.98149	1.61111	10	3.38894
3	3.02	6.68519	2.68519	20	3.85631
3	3.02	10.6111	2.72222	30	3.92611
3	3.02	14.1111	3.37038	40	3.55951
3	3.02	16.9815	2.59258	50	2.97388
3	3.02	20.4445	2.24074	60	3.4808
3	3.02	24.2407	2.74075	70	3.82908
3	3.02	27.037	2.24074	80	2.84064
3	3.02	31.4445	1.98149	90	4.41503
3	3.02	35.2222	2.25925	100	3.78798
3	3.02	38.2593	2.66667	110	3.06425
3	3.02	40.0556	2.12962	120	1.87485
3	3.03	0	0	0	0
3	3.03	4.40742	0.833333	10	4.48551
3	3.03	6.68519	2.27778	20	2.69716
3	3.03	10.5185	3.07407	30	3.91517
3	3.03	14.6111	4.48147	40	4.32782
3	3.03	16.7593	5.72222	50	2.48074
3	3.03	20.0926	5.48149	60	3.34202
3	3.03	23.6296	4.49999	70	3.67068
3	3.03	27.2407	3.94444	80	3.65359
3	3.03	30.463	3.24074	90	3.29817
3	3.03	32.9815	3.20371	100	2.51879
3	3.03	35	2.53703	110	2.12576
3	3.03	37.7593	3.0926	120	2.81464
3	3.03	40.1482	3.01851	130	2.39004
3	3.03	41.3519	3.29629	140	1.23534
3	3.04	0	0	0	0
3	3.04	3.37038	0.333319	10	3.38682
3	3.04	9.03704	0.129625	20	5.67033
3	3.05	0	0	0	0
3	3.05	2.12962	0.5	10	2.18753
3	3.05	4.22222	0.944444	20	2.13927
3	3.05	5.72221	1.29631	30	1.5407
3	3.06	0	0	0	0
3	3.06	2.92593	3.55556	10	4.60468
3	3.07	0	0	0	0
3	3.07	3.27779	0.722222	10	3.35642
3	3.07	6.74075	1.00001	20	3.47408
3	3.07	8.33333	0.9815	30	1.59269
3	3.07	9.42593	1.44444	40	1.18663
3	3.07	11.2222	1.20371	50	1.81235
3	3.07	13.2407	0.537056	60	2.12575
3	3.07	15.7407	0.0370417	70	2.54951
3	3.07	18.037	0.9815	80	2.48295
3	3.07	19.2593	0.685194	90	1.25763
3	3.07	21.2407	0.962972	100	2.00085
3	3.07	23.3519	1.12964	110	2.11769
3	3.07	26.1111	0.574083	120	2.81464
3	3.07	28.0556	0.518528	130	1.94522
3	3.07	30.0926	0.333347	140	2.04544
3	3.08	0	0	0	0
3	3.08	2.48149	0.537028	10	2.53893
3	3.08	4.61111	0.870375	20	2.15556
3	3.08	5.70369	1.11111	30	1.11879
3	3.08	6.98147	1.68518	40	1.40081
3	3.08	9.4074	0.870375	50	2.55911
3	3.08	11.3889	1.18518	60	2.00634
3	3.08	13.5741	1.68518	70	2.24165
3	3.08	16.3148	2.70371	80	2.92387
3	3.08	19.5185	3.53703	90	3.31031
3	3.08	22.2037	3.75925	100	2.69436
3	3.08	24.5741	3.66667	110	2.37218
3	3.08	26.7037	3.77778	120	2.13252
3	3.08	28.5741	3.57408	130	1.88143
3	3.08	30.537	3.37038	140	1.97351
3	3.08	32.7037	3.75926	150	2.20128
3	3.08	34.463	4.29631	160	1.83941
3	3.09	0	0	0	0
3	3.09	8.25925	1.27779	10	8.35751
3	3.09	12.3333	0.888903	20	4.09259
3	3.1	0	0	0	0
3	3.1	4.05556	1.98147	10	4.51373
3	3.1	9.77778	2.59258	20	5.75476
3	3.1	14.2778	2.16667	30	4.52011
3	3.1	19.7407	2.03703	40	5.46451
3	3.1	25.0556	2.57407	50	5.34188
3	3.1	29.1111	2.59258	60	4.05558
3	3.1	34.1482	2.07407	70	5.06366
3	3.1	39.6852	1.88889	80	5.54014
3	3.1	44.0926	1.35185	90	4.44
3	3.1	48.2963	0.388875	100	4.3126
3	3.11	0	0	0	0
3	3.11	2.08475	0.254237	10	2.10019
3	3.11	5.15254	0.305097	20	3.06821
3	3.11	7.69491	-0.0677924	30	2.56957
3	3.11	10.5763	-0.305072	40	2.89111
3	3.11	14.5424	0.57628	50	4.06285
3	3.11	17.4746	1	60	2.96267
3	3.11	21.6271	1.18644	70	4.15672
3	3.11	26.4915	2.05084	80	4.9406
3	3.11	30	3.74577	90	3.89644
3	3.11	32.6102	4.47458	100	2.71
3	3.11	35.1356	4.59323	110	2.52821
3	3.12	0	0	0	0
3	3.12	3.74575	-1.1356	10	3.91411
3	3.12	6.84745	0.1695	20	3.36509
3	3.13	0	0	0	0
3	3.13	4.18645	0.220347	10	4.19224
3	3.13	8.37289	-0.0847373	20	4.19754
3	3.13	12.1017	-0.20339	30	3.73071
3	3.13	15.1356	-0.898297	40	3.11246
3	3.13	18.0339	0.37289	50	3.16482
3	3.13	22.8814	1.05085	60	4.89463
3	3.13	26.0678	1.9322	70	3.30609
3	3.13	28.4746	2.35594	80	2.44379
3	3.13	30.6271	2.23729	90	2.15582
3	3.13	33.2712	2.1695	100	2.64492
3	3.13	35.6441	2.83051	110	2.46324
3	3.13	36.9322	1.47458	120	1.87026
3	3.14	0	0	0	0
3	3.14	2.27272	0.399995	10	2.30765
3	3.14	5.92726	1.38181	20	3.78413
3	3.14	8.96363	1.56364	30	3.04181
3	3.14	12.3091	1.89091	40	3.36142
3	3.14	15.9454	1.8	50	3.6375
3	3.14	21.3636	2.29091	60	5.44037
3	3.14	25.9818	3.01818	70	4.67509
3	3.14	29.4364	2.87273	80	3.45761
3	3.14	33.3818	2.99999	90	3.9475
3	3.14	37.0545	3.30908	100	3.68571
3	3.14	39.1818	3.59999	110	2.14707
3	3.14	41.2727	3.05453	120	2.16089
3	3.14	42.7273	3.4	130	1.495
3	3.14	44.4182	3.4	140	1.69091
3	3.15	0	0	0	0
3	3.15	3.65453	0.454541	10	3.68269
3	3.15	7.2	1.47274	20	3.68878
3	3.15	10.5091	2.56365	30	3.48427
3	3.15	14.3818	2.50909	40	3.87311
3	3.15	17.6545	2.78182	50	3.28407
3	3.15	19.7636	2.63637	60	2.1141
3	3.15	23.2	2.49091	70	3.43943
3	3.15	25.5818	2.32728	80	2.38745
3	3.15	27.7454	1.94546	90	2.19706
3	3.15	30.3091	0.927273	100	2.75843
3	3.16	0	0	0	0
3	3.16	6.30908	-0.290905	10	6.31578
3	3.16	12.8	0.709091	20	6.56749
3	3.16	18.8364	0.763636	30	6.03661
3	3.17	0	0	0	0
3	3.17	5.72727	-0.254564	10	5.73293
3	3.17	9.8909	0.218168	20	4.19038
3	3.17	15.2364	0.0909	30	5.34698
3	3.17	20.9455	0.781814	40	5.75074
3	3.17	26.5091	0.727268	50	5.5639
3	3.17	31.0364	0.272714	60	4.55003
3	3.18	0	0	0	0
3	3.18	4.76363	0.818182	10	4.83338
3	3.19	0	0	0	0
3	3.19	6.70909	-1.38183	10	6.84992
3	3.19	12.3273	-0.781827	20	5.65013
3	3.19	17.9455	-1.45456	30	5.65832
3	3.19	22.6727	-0.236373	40	4.88171
3	3.19	28.8909	0.127255	50	6.22879
3	3.19	33.7818	-0.472732	60	4.92758
3	3.19	38.2	-1.16365	70	4.47189
3	3.2	0	0	0	0
3	3.2	2.05454	-0.181814	10	2.06257
3	3.21	0	0	0	0
3	3.21	2.83638	1.10909	10	3.04551
3	3.22	0	0	0	0
3	3.22	2.63636	0.581823	10	2.6998
3	3.22	7.29091	-0.799991	20	4.85534
3	3.22	8.85454	-0.745445	30	1.56458
3	3.23	0	0	0	0
3	3.23	6.12962	-0.0925833	10	6.13032
3	3.24	0	0	0	0
3	3.24	1.36134	-0.941181	10	1.65502
3	3.25	0	0	0	0
3	3.25	4.7563	-1.10924	10	4.88393
3	3.25	8.58824	-0.68908	20	3.85491
4	4.01	0	0	0	0
4	4.01	5.98131	-0.859808	10	6.0428
4	4.01	10.8785	-1.66354	20	4.96271
4	4.01	13.2523	-3.08411	30	2.76642
4	4.01	16.7103	-4.14952	40	3.61836
4	4.01	21.5514	-4.65419	50	4.86735
4	4.01	22.7477	-4.20559	60	1.27762
4	4.01	23.8318	-3.96261	70	1.111
4	4.01	25.215	-4.01868	80	1.38432
4	4.01	26.5981	-4.01868	90	1.38317
4	4.01	29.0654	-5.06542	100	2.68014
4	4.01	32.486	-4.99064	110	3.42138
4	4.01	34.8411	-3.86916	120	2.60854
4	4.02	0	0	0	0
4	4.02	3.30841	0.242986	10	3.31732
4	4.02	7.60747	-0.224299	20	4.32438
4	4.02	12.0748	-0.990659	30	4.53255
4	4.02	16.1308	-0.878495	40	4.05763
4	4.02	19.1028	-1.32711	50	3.00563
4	4.02	22.6355	-2.2243	60	3.64485
4	4.02	25.757	-2.54207	70	3.13763
4	4.02	29.4019	-1.21496	80	3.87895
4	4.02	32.6916	-0.130836	90	3.46376
4	4.02	37.3645	1.86915	100	5.0829
4	4.02	42.5234	4.11214	110	5.62539
4	4.03	0	0	0	0
4	4.03	4.95328	-0.317748	10	4.96346
4	4.03	9.51402	0.261687	20	4.5974
4	4.03	13.2523	3.70095	30	5.07972
4	4.03	17.1215	5.02804	40	4.09042
4	4.03	22.1122	6.85982	50	5.31621
4	4.03	23.0467	8.16823	60	1.60791
4	4.03	24.9346	6.50469	70	2.51622
4	4.04	0	0	0	0
4	4.04	6.72897	0.560748	10	6.7523
4	4.04	11.1589	1.25233	20	4.48357
4	4.05	0	0	0	0
4	4.05	1.96262	0.859808	10	2.14269
4	4.05	6.4486	1.36448	20	4.51428
4	4.05	10.8598	0.0560607	30	4.60116
4	4.05	15.028	0.822421	40	4.2381
4	4.05	20.3738	0.635495	50	5.34907
4	4.05	24.4486	0.542047	60	4.07583
4	4.06	0	0	0	0
4	4.06	6.65421	-0.990645	10	6.72755
4	4.06	11.4393	-0.0560748	20	4.87545
4	4.06	17.0467	-0.65421	30	5.63929
4	4.06	21.4953	-1.86915	40	4.61152
4	4.06	25.9252	-1.757	50	4.43133
4	4.06	29.7757	-1.77569	60	3.85053
4	4.06	31.2336	-2.37383	70	1.57586
4	4.06	36.0935	-2	80	4.87417
4	4.06	40.8972	-0.243	90	5.11498
4	4.07	0	0	0	0
4	4.07	2.70371	-0.129625	10	2.70681
4	4.08	0	0	0	0
4	4.08	3.31481	1.29629	10	3.55926
4	4.08	6.62962	1.85183	20	3.36105
4	4.08	9.11111	1.74072	30	2.48397
4	4.09	0	0	0	0
4	4.09	4.1087	-0.847826	10	4.19526
4	4.09	9.26087	0.326087	20	5.28422
4	4.09	14.1957	2.3913	30	5.3495
4	4.09	19.5435	4.6087	40	5.78931
4	4.09	24.5	4.80435	50	4.96038
4	4.09	28.0435	4.28261	60	3.58168
4	4.1	0	0	0	0
4	4.1	2.96611	-0.677962	10	3.0426
4	4.1	7.67798	-0.966102	20	4.72067
4	4.1	13.0848	-1.30509	30	5.41739
4	4.1	18.2373	-2.33898	40	5.25524
4	4.1	23.7119	-1.05085	50	5.62408
4	4.1	28.322	-1.1017	60	4.61044
4	4.11	0	0	0	0
4	4.11	4.16363	1.94546	10	4.59572
4	4.11	7.70909	4.30909	20	4.2611
4	4.11	10.8364	5.18183	30	3.24677
4	4.11	13.9273	5.94545	40	3.18384
4	4.11	18.0727	6.85455	50	4.24397
4	4.11	21.3818	7.47274	60	3.36634
4	4.11	25.4364	7.49092	70	4.05458
4	4.11	26.0182	7.47273	80	0.582107
4	4.12	0	0	0	0
4	4.12	0.527277	1.36364e-05	10	0.527277
4	4.12	1.54546	-0.25455	20	1.04953
4	4.13	0	0	0	0
4	4.13	2.34545	-0.418186	10	2.38244
4	4.13	4.45455	-0.745459	20	2.13434
4	4.13	6.87273	-0.472732	30	2.43351
4	4.13	9.47272	-0.618177	40	2.60406
4	4.14	0	0	0	0
4	4.14	4.32728	-0.0363545	10	4.32743
4	4.14	8.69092	0.472732	20	4.39323
4	4.14	13.0364	0.490909	30	4.3455
4	4.14	18.4182	-0.94545	40	5.57019
4	4.14	22.2364	-1.6	50	3.87388
4	4.14	26.0909	-1.72726	60	3.85665
4	4.14	29.6	-1.8	70	3.50984
4	4.14	33.4182	-1.45454	80	3.83378
4	4.14	36.5091	-2.4	90	3.23228
4	4.14	40.0909	-3.32726	100	3.69989
4	4.15	0	0	0	0
4	4.15	1.7091	0.309082	10	1.73682
4	4.15	4.89091	0.309082	20	3.18181
4	4.15	8.54545	-0.127282	30	3.68049
4	4.16	0	0	0	0
4	4.16	3.98182	-1.16363	10	4.14836
4	4.16	8.4909	-1.38181	20	4.51436
4	4.17	0	0	0	0
4	4.17	4.60001	0.381832	10	4.61583
4	4.17	8.49091	0.290918	20	3.89197
4	4.17	12.7818	0.818182	30	4.32319
4	4.18	0	0	0	0
4	4.18	1.76365	-0.109091	10	1.76702
4	4.19	0	0	0	0
4	4.19	1.29629	-0.0370417	10	1.29682
4	4.19	1.83332	-0.129625	20	0.54495
4	4.2	0	0	0	0
4	4.2	3.61111	-0.333333	10	3.62646
