# Supplementary material for: Scaling of speed with group size in cooperative transport by the ant Novomessor cockerelli
Source: PLoS One. 2018 Oct 9;13(10):e0205400. doi: 10.1371/journal.pone.0205400 (PMC6177163; doi:10.1371/journal.pone.0205400)
Supplement: S5 File — (XLSX) [file pone.0205400.s005.xlsx]

## Sheet: All_ants
Group size	ID	X	Y	Time
1	1.01	0	0	0
1	1.01	0.636375	0.136364	0
1	1.01	3.99999	1.54548	10
1	1.01	4.54544	1.59092	10
1	1.02	0	0	0
1	1.02	0.500011	0.181807	0
1	1.02	1.86365	-2.50002	10
1	1.02	2.45455	-2.59091	10
1	1.02	11.1364	1.63636	20
1	1.02	11.8182	2.22726	20
1	1.02	18.0455	2.90908	30
1	1.02	18.5	3.36361	30
1	1.02	21.4546	6.45453	40
1	1.02	22.0909	6.95455	40
1	1.02	24.9091	8.54543	50
1	1.02	25.2273	9.27273	50
1	1.02	30.1818	8.86364	60
1	1.03	0	0	0
1	1.03	0.636375	0.454534	0
1	1.03	3.45453	1.63636	10
1	1.03	4.09091	2.13634	10
1	1.03	8.49999	3.72726	20
1	1.03	9	4.36364	20
1	1.03	9.40909	3.49998	30
1	1.03	9.99999	3.40909	30
1	1.04	0	0	0
1	1.04	0.500011	0.363614	0
1	1.04	2.04545	-0.909102	10
1	1.04	2.09093	-1.63636	10
1	1.05	0	0	0
1	1.05	0.499977	0.500011	0
1	1.05	6.63634	3.09092	10
1	1.05	7.36364	3.36365	10
1	1.05	9.09089	3.40909	20
1	1.05	9.68182	3.40909	20
1	1.05	18.3182	3.77274	30
1	1.05	19.0909	3.36365	30
1	1.05	19.9545	3.50001	40
1	1.05	20.7727	3.63638	40
1	1.06	0	0	0
1	1.06	-0.0454773	-0.863625	0
1	1.06	11.6364	0.0909205	10
1	1.06	12.5455	0.136364	10
1	1.06	24.9545	7.86365	20
1	1.06	25.3636	8.72727	20
1	1.07	0	0	0
1	1.07	0.435624	0.237624	0
1	1.07	2.37624	0.19803	10
1	1.07	2.89108	0.158406	10
1	1.08	0	0	0
1	1.08	0.475248	0.871277	0
1	1.08	2.73267	0.237624	10
1	1.08	3.44554	0.475248	10
1	1.08	6.8515	2.33661	20
1	1.08	7.76237	2.33661	20
1	1.08	12.9109	1.22771	30
1	1.08	13.6238	0.712871	30
1	1.08	20.6337	-1.42574	40
1	1.08	21.2277	-2.09902	40
1	1.09	0	0	0
1	1.09	0.633653	0.0792178	0
1	1.09	10.5346	-4.0396	10
1	1.09	11.2475	-4.19801	10
1	1.09	20.4752	-5.62375	20
1	1.09	21.2673	-5.54456	20
1	1.09	30.8911	-7.52474	30
1	1.09	31.5247	-7.24752	30
1	1.09	39.9604	-6.25744	40
1	1.09	40.7921	-5.86138	40
1	1.09	49.4257	-4.9901	50
1	1.09	50.4158	-4.9505	50
1	1.1	0	0	0
1	1.1	0.673248	-0.356436	0
1	1.1	7.88118	1.8218	10
1	1.1	8.67327	1.8218	10
1	1.1	15.1287	3.8812	20
1	1.1	16.1584	3.72279	20
1	1.1	22.0594	4.9901	30
1	1.1	22.6534	4.9901	30
1	1.1	30.0594	2.73267	40
1	1.1	30.6535	2.65349	40
1	1.1	31.7228	2.69308	50
1	1.1	32.1188	2.17824	50
1	1.1	37.8614	1.8614	60
1	1.11	0	0	0
1	1.11	0.871277	0.0791881	0
1	1.11	0.871277	0.237624	10
1	1.11	1.58415	0.633653	10
1	1.12	0	0	0
1	1.12	-0.435653	0.316842	0
1	1.12	2.81189	2.49505	10
1	1.12	3.40595	2.7723	10
1	1.12	16.3564	3.8416	20
1	1.12	16.9505	4.19804	20
1	1.12	22.6535	5.66338	30
1	1.12	23.1287	6.13862	30
1	1.12	22.8515	5.50497	40
1	1.12	22.9703	4.87129	40
1	1.12	23.802	5.50497	50
1	1.12	24.3168	5.86141	50
1	1.13	0	0	0
1	1.13	0.554465	-0.277218	0
1	1.13	0.792089	-2.33664	10
1	1.13	0.19803	-2.9307	10
1	1.13	4.0792	-1.74258	20
1	1.13	4.83169	-1.98021	20
1	1.13	4.11882	-1.66337	30
1	1.13	4.79207	-1.90099	30
1	1.13	4.39604	-1.66337	40
1	1.13	5.06932	-1.90099	40
1	1.13	4.79207	-1.8614	50
1	1.13	5.38613	-1.66337	50
1	1.13	5.42575	-1.66337	60
1	1.14	0	0	0
1	1.14	0.0792178	-0.712871	0
1	1.14	5.06932	-0.712871	10
1	1.14	5.62375	-0.158436	10
1	1.14	12.3564	0.633653	20
1	1.14	13.1089	0.990089	20
1	1.14	19.3267	1.26731	30
1	1.14	20.1188	1.26731	30
1	1.14	26.4158	2.37624	40
1	1.14	27.2475	2.41583	40
1	1.14	29.5842	2.89108	50
1	1.14	29.8218	3.20792	50
1	1.15	0	0	0
1	1.15	0.712871	-0.158436	0
1	1.15	1.86137	0.39603	10
1	1.15	1.86137	-0.158436	10
1	1.15	7.28712	-0.514871	20
1	1.15	8.03958	-0.792089	20
1	1.15	11.0891	0.871277	30
1	1.15	11.7228	0.514842	30
1	1.15	14.8911	0.475248	40
1	1.15	15.3663	-0.0396238	40
1	1.15	18.9307	0.871277	50
1	1.15	19.1287	0.0791881	50
1	1.15	23.2475	2.49505	60
1	1.16	0	0	0
1	1.16	-0.435653	-0.594059	0
1	1.16	2.37624	-2.57427	10
1	1.16	2.89108	-2.69308	10
1	1.16	2.77227	-2.17824	20
1	1.16	3.28711	-2.13861	20
1	1.16	2.85149	-2.57427	30
1	1.16	3.64354	-2.81189	30
1	1.16	5.90097	-0.396059	40
1	1.16	6.29703	0.316812	40
1	1.16	13.2277	-1.02971	50
1	1.16	13.901	-0.673277	50
1	1.16	20.3168	-1.26734	60
1	1.17	0	0	0
1	1.17	0.118812	-0.673248	0
1	1.17	12.5545	0.673277	10
1	1.17	12.6337	-0.158406	10
1	1.17	23.3663	0.871307	20
1	1.17	24.1584	0.871307	20
1	1.17	33.5842	2.0198	30
1	1.17	34.3366	2.09902	30
1	1.17	33.5842	2.0198	30
1	1.17	34.3366	2.09902	30
1	1.18	0	0	0
1	1.18	0.633653	-0.514842	0
1	1.18	9.9802	-2.09902	10
1	1.18	10.6139	-2.53464	10
1	1.18	7.2079	-0.39603	20
1	1.18	7.88118	-0.158406	20
1	1.18	19.4455	-2.17821	30
1	1.18	20.2376	-2.29702	30
1	1.19	0	0	0
1	1.19	0.871307	0.158406	0
1	1.19	9.70298	-3.68317	10
1	1.19	10.4951	-3.56436	10
1	1.19	20.5941	-8.51486	20
1	1.19	21.505	-8.59408	20
1	1.19	26.4555	-10.3366	30
1	1.19	27.0495	-9.70298	30
1	1.19	33.2277	-9.70298	40
1	1.19	34.0594	-9.46536	40
1	1.19	41.1881	-8.35646	50
1	1.19	42.0594	-8.43564	50
1	1.19	49.1485	-7.80199	60
1	1.2	0	0	0
1	1.2	0.316812	-0.673277	0
1	1.2	6.69306	-4.87129	10
1	1.2	7.28712	-4.63366	10
1	1.2	20.6336	-2.09902	20
1	1.2	21.3069	-1.8614	20
1	1.21	0	0	0
1	1.21	0.9	0.15	0
1	1.21	16.1	2.25	10
1	1.21	16.9	2.14999	10
1	1.22	0	0	0
1	1.22	0.699975	-0.3	0
1	1.22	11.15	-3.65002	10
1	1.22	11.9	-3.9	10
1	1.22	15.3	-1.10003	20
1	1.22	15.85	-0.500025	20
1	1.23	0	0	0
1	1.23	0.399975	-0.499987	0
1	1.23	14.75	-1.5	10
1	1.23	15.5	-1.95	10
1	1.23	25.65	-1.75001	20
1	1.23	26.3	-2.20001	20
1	1.23	37.7	-2.1	30
1	1.23	38.45	-2.7	30
1	1.23	48.75	-0.15	40
1	1.23	49.5	-0.499987	40
1	1.24	0	0	0
1	1.24	0.75	0.499987	0
1	1.24	7.5	0.75	10
1	1.24	8.1	0.249975	10
1	1.24	8.80001	-3.3	20
1	1.24	8.89999	-4.00001	20
1	1.24	11.05	-2.50001	30
1	1.24	11.45	-1.60001	30
1	1.24	14.2	-1.45001	40
1	1.24	14.9	-1.25002	40
1	1.24	15	-2.05001	50
1	1.24	15.7	-2.1	50
1	1.24	21.45	-1.10003	60
1	1.25	0	0	0
1	1.25	0.550013	-0.100013	0
1	1.25	3.50002	-1.30001	10
1	1.25	3.80003	-0.500025	10
1	1.25	18.1	2.59999	20
1	1.25	19.1	2.34998	20
1	1.25	29.5	-3.15	30
1	1.25	30.25	-3.40001	30
1	1.25	39	-6	40
1	1.25	39.9	-6.10001	40
1	1.26	0	0	0
1	1.26	0.500025	0	0
1	1.26	13.5	1.45001	10
1	1.26	14.1	1.5	10
1	1.26	16	0.700013	20
1	1.26	16.65	0.250013	20
1	1.26	16.35	0.250013	30
1	1.26	17	0.349987	30
1	1.26	25.4	-2.14999	40
1	1.26	26.15	-2.50001	40
1	1.26	32.4	-4.69999	50
1	1.26	33.05	-5.05001	50
1	1.26	32.7	-4.60001	60
1	1.27	0	0	0
1	1.27	0.6	-0.499987	0
1	1.27	5.4	-6.19999	10
1	1.27	6.04999	-6.49999	10
1	1.27	15	-7.14998	20
1	1.27	15.85	-7.09999	20
1	1.27	23.1	-7.65	30
1	1.27	23.7	-8.04997	30
1	1.27	34.4	-8.59999	40
1	1.27	35.35	-9	40
1	1.27	43.4	-8.55	50
1	1.27	44.2	-8.79997	50
1	1.28	0	0	0
1	1.28	0.3	-0.850012	0
1	1.28	15.25	1.65	10
1	1.28	16.15	1.39999	10
1	1.28	26	-0.3	20
1	1.28	26.55	-0.950025	20
1	1.28	37.05	0.799988	30
1	1.28	37.95	0.549975	30
1	1.28	44.4	3.45	40
1	1.28	44.95	2.89999	40
1	1.28	54.3	7.8	50
1	1.28	54.9	7.44998	50
1	1.29	0	0	0
1	1.29	0.550012	-0.499988	0
1	1.29	6.55001	-3.34999	10
1	1.29	7.05	-3.6	10
1	1.29	6.9	-3.04999	20
1	1.29	7.2	-2.65001	20
1	1.29	14.15	1.15001	30
1	1.29	14.85	1.5	30
1	1.29	19	2.29999	40
1	1.29	19.65	2.05001	40
1	1.29	20.75	1.24999	50
1	1.29	21.45	0.75	50
1	1.29	25.85	0.45	60
1	1.3	0	0	0
1	1.3	0.649988	-0.9	0
1	1.3	14.1	3.45	10
1	1.3	14.85	3.45	10
1	1.3	17.65	3.95003	20
1	1.3	18.35	4.10003	20
1	1.3	29.75	3.3	30
1	1.3	30.15	2.60003	30
1	1.3	36	2.35001	40
1	1.3	36.7	2.20001	40
1	1.3	36.15	2.30003	50
1	1.3	36.7	2.30003	50
2	2.01	0.448598	-1.1215	0
2	2.01	1.34579	-0.672897	0
2	2.01	1.09656	0.274131	0
2	2.01	1.99376	-0.174467	0
2	2.01	9.96882	-0.922131	10
2	2.01	10.8162	-0.523364	10
2	2.01	10.1682	0.423664	10
2	2.01	11.4143	0.174467	10
2	2.01	18.5919	-1.76946	20
2	2.01	19.5888	-1.32086	20
2	2.01	19.0903	-0.274131	20
2	2.01	20.2866	-0.672897	20
2	2.01	27.2648	-0.772598	30
2	2.01	28.3613	-0.124598	30
2	2.01	27.9127	0.872262	30
2	2.01	29.0592	1.02179	30
2	2.01	35.4891	1.27103	40
2	2.01	36.3364	1.37073	40
2	2.01	35.9377	2.41746	40
2	2.01	36.8349	2.31776	40
2	2.01	41.919	6.90344	50
2	2.01	43.0156	6.70404	50
2	2.01	40.9221	8.59813	50
2	2.01	41.6199	9.54516	50
2	2.01	51.7383	8	60
2	2.01	52.5856	7.35204	60
2	2.01	51.7881	10.9408	60
2	2.01	52.4361	11.2897	60
2	2.02	0.299047	-1.24613	0
2	2.02	0.249215	-2.39252	0
2	2.02	0.0996822	1.79439	0
2	2.02	0.348916	2.64172	0
2	2.02	6.03116	-0.598131	10
2	2.02	6.87849	-1.29596	10
2	2.02	5.48286	2.39252	10
2	2.02	6.28036	2.89095	10
2	2.02	12.4611	-6.57944	20
2	2.02	13.0592	-7.72587	20
2	2.02	13.2586	-5.88164	20
2	2.02	14.1059	-6.67914	20
2	2.02	18.0934	-11.1153	30
2	2.02	18.7913	-11.8131	30
2	2.02	18.891	-9.81933	30
2	2.02	19.7383	-10.4175	30
2	2.02	23.9252	-13.9564	40
2	2.02	24.9719	-14.2555	40
2	2.02	24.3738	-12.6604	40
2	2.02	25.3209	-13.109	40
2	2.02	29.0592	-14.1059	50
2	2.02	29.9065	-14.6044	50
2	2.02	28.9595	-12.4112	50
2	2.02	29.7072	-12.6604	50
2	2.02	35.8878	-12.6604	60
2	2.02	37.134	-12.7601	60
2	2.02	36.1869	-11.3147	60
2	2.02	37.3333	-10.9658	60
2	2.02	41.9688	-11.2648	70
2	2.02	42.7165	-12.162	70
2	2.02	41.4704	-8.324	70
2	2.02	42.3676	-7.7757	70
2	2.02	44.9595	-3.53895	80
2	2.02	46.2056	-3.43925	80
2	2.02	43.2648	-1.64486	80
2	2.02	43.2648	-0.398766	80
2	2.02	52.1371	0.49843	90
2	2.02	53.1838	0.249196	90
2	2.02	52.2866	2.29282	90
2	2.02	53.134	2.94079	90
2	2.02	57.7196	-1.69473	100
2	2.02	58.3177	-2.59193	100
2	2.02	58.8162	0.199364	100
2	2.02	59.6137	0.199364	100
2	2.03	0.523364	-1.2212	0
2	2.03	1.3209	-1.61993	0
2	2.03	0.922131	0.124598	0
2	2.03	2.01869	0.0249346	0
2	2.03	9.94393	-1.52026	10
2	2.03	10.5919	-2.21806	10
2	2.03	10.5421	1.17133	10
2	2.03	11.3396	1.91899	10
2	2.03	20.4611	2.16822	20
2	2.03	21.109	1.76946	20
2	2.03	20.0623	4.66045	20
2	2.03	20.1121	5.85671	20
2	2.03	28.9844	4.01245	30
2	2.03	29.8318	3.91279	30
2	2.03	29.134	5.85671	30
2	2.03	30.0312	6.05607	30
2	2.03	39.0031	5.40811	40
2	2.03	40.1994	5.70718	40
2	2.03	39.7508	7.0031	40
2	2.03	40.6978	7.40187	40
2	2.03	49.7196	5.50778	50
2	2.03	50.7664	5.25858	50
2	2.03	50.2181	7.5514	50
2	2.03	51.3147	8.14953	50
2	2.03	59.2399	4.51092	60
2	2.03	59.9876	4.01245	60
2	2.03	59.3894	6.75391	60
2	2.03	59.5888	7.80064	60
2	2.04	0.174449	-1.91901	0
2	2.04	1.02178	-1.52028	0
2	2.04	-0.27415	-0.92215	0
2	2.04	0.822411	-0.523383	0
2	2.04	10.5919	1.57007	10
2	2.04	11.1402	2.31774	10
2	2.04	9.59501	2.56697	10
2	2.04	10.3427	3.36447	10
2	2.04	19.3645	2.76634	20
2	2.04	20.2617	3.36447	20
2	2.04	18.9159	3.71336	20
2	2.04	20.1121	4.0623	20
2	2.04	28.8349	1.91897	30
2	2.04	30.081	2.01867	30
2	2.04	29.1339	3.4143	30
2	2.04	29.9315	3.26477	30
2	2.05	1.03706	-0.691352	0
2	2.05	1.62965	-0.79013	0
2	2.05	0.444463	0.444463	0
2	2.05	1.1852	0.987648	0
2	2.05	4.00002	-1.58024	10
2	2.05	5.08643	-1.87654	10
2	2.05	5.1852	0.296315	20
2	2.05	6.17283	1.85e-05	20
2	2.05	5.08643	0.938278	30
2	2.05	5.58024	1.38272	30
2	2.05	8.04939	0.0493889	40
2	2.05	8.8395	0.395056	40
2	2.05	8.39506	0.0493889	50
2	2.05	9.1852	0.0987593	50
2	2.05	8.49383	-0.197537	60
2	2.05	9.1852	-0.88887	60
2	2.05	10.2222	-0.987648	90
2	2.05	11.0617	-0.444426	90
2	2.05	11.7037	1.85e-05	110
2	2.05	10.6173	0.197537	110
2	2.05	17.5802	-0.88887	120
2	2.05	18.7161	-1.1358	120
2	2.05	21.8765	-2.46913	130
2	2.05	22.6667	-2.66665	130
2	2.05	21.9753	-0.493833	130
2	2.05	23.0617	-0.395056	130
2	2.05	27.1605	-3.75309	140
2	2.05	28.1975	-3.95061	140
2	2.05	27.2099	-1.62961	140
2	2.05	28.3951	-1.67902	140
2	2.05	30.5185	-4.69135	150
2	2.05	31.2099	-4.8395	150
2	2.05	29.9259	-2.27161	150
2	2.05	30.5185	-1.67902	150
2	2.05	32.5432	-5.33331	160
2	2.05	33.4321	-5.53087	160
2	2.05	32.4938	-2.8642	160
2	2.05	33.3334	-2.56791	160
2	2.05	35.7037	-6.8642	170
2	2.05	36.7901	-7.50617	170
2	2.05	35.4074	-4.14813	170
2	2.05	35.8025	-3.40739	170
2	2.05	39.5556	-8.04939	180
2	2.05	40.2469	-8.44443	180
2	2.05	39.4568	-5.82717	180
2	2.05	40.2469	-5.38272	180
2	2.05	42.6173	-8.49383	190
2	2.05	43.358	-8.8395	190
2	2.05	41.5802	-6.27161	190
2	2.05	42.3704	-6.61728	190
2	2.05	43.9012	-8.34569	200
2	2.05	44.8395	-8.79013	200
2	2.05	44	-6.37035	200
2	2.05	43.4568	-6.91357	200
2	2.05	48.1482	-8.98765	210
2	2.05	49.0371	-9.38272	210
2	2.05	47.9506	-6.12346	210
2	2.05	48.5432	-5.38272	210
2	2.05	51.4074	-7.06172	220
2	2.05	52.0988	-6.8642	220
2	2.05	50.9136	-4.74072	220
2	2.05	51.7531	-4.59257	220
2	2.05	56.5432	-7.1605	230
2	2.05	57.0864	-7.90124	230
2	2.05	56.1975	-4.29628	230
2	2.05	56.6914	-3.50617	230
2	2.06	1.1605	-0.246926	0
2	2.06	1.85187	0.197519	0
2	2.06	0.864204	0.740741	0
2	2.06	1.55557	1.23456	0
2	2.06	7.23457	2.81481	10
2	2.06	7.87654	3.65433	10
2	2.06	6.44446	4.09878	10
2	2.06	7.43209	4.44444	10
2	2.06	11.7778	5.58026	20
2	2.06	12.2716	6.321	20
2	2.06	10.6914	6.66667	20
2	2.06	11.7778	6.96296	20
2	2.06	16.1235	6.86419	30
2	2.06	16.7161	7.80248	30
2	2.06	15.3334	7.95063	30
2	2.06	16.3704	8.04937	30
2	2.06	17.1605	6.41974	40
2	2.06	18.1482	6.66667	40
2	2.06	22.1975	5.43211	50
2	2.06	23.5309	5.53085	50
2	2.06	22.3457	7.20989	50
2	2.06	23.2839	6.81481	50
2	2.06	27.8272	7.65433	60
2	2.06	28.8148	8.09878	60
2	2.06	27.1852	9.18519	60
2	2.06	28.2222	8.83952	60
2	2.06	29.5556	8.98767	80
2	2.06	30.5926	8.59259	80
2	2.06	29.9506	9.3827	90
2	2.06	30.9383	9.72841	90
2	2.06	30.642	8.14815	100
2	2.06	31.4815	7.50619	100
2	2.06	30.0988	9.53085	100
2	2.06	31.2839	10.0247	100
2	2.06	33.2593	7.80248	110
2	2.06	34.2469	7.7037	110
2	2.06	32.8642	9.87656	110
2	2.06	33.6543	10.1729	110
2	2.06	37.1111	7.85185	120
2	2.06	38.2469	7.40741	120
2	2.06	36.4691	10.2222	120
2	2.06	37.2593	11.0123	120
2	2.06	40.8148	7.75307	130
2	2.06	41.9506	7.35804	130
2	2.06	40.4198	10.0741	130
2	2.06	41.4074	10.5679	130
2	2.06	43.7778	8.44444	140
2	2.06	44.7654	8.74074	140
2	2.07	0.79013	0.321	0
2	2.07	1.7778	0.864185	0
2	2.07	3.75309	-1.06174	10
2	2.07	4.93828	-1.20989	10
2	2.07	6.56791	-0.567889	20
2	2.07	7.60494	-0.37037	20
2	2.07	8.69135	0.321	30
2	2.07	9.82717	0.567889	30
2	2.07	10.5185	0.321	40
2	2.07	11.5062	0.419741	40
2	2.07	13.9259	0.814815	50
2	2.07	14.963	1.01233	50
2	2.07	12.642	2.09878	50
2	2.07	13.7778	2.19752	50
2	2.07	18.3704	2.93826	60
2	2.07	19.4074	3.08641	60
2	2.07	17.8272	4.0247	60
2	2.07	19.0124	4.12344	60
2	2.07	22.3704	6.19752	70
2	2.07	23.2593	7.03704	70
2	2.07	21.7778	7.23456	70
2	2.07	22.9136	7.43211	70
2	2.07	25.8765	6.44444	80
2	2.07	27.1111	6.44444	80
2	2.07	25.8272	7.77778	80
2	2.07	26.8148	7.3827	80
2	2.07	30.2716	6.64196	90
2	2.07	31.5062	6.54322	90
2	2.07	30.1728	7.72841	90
2	2.07	31.1111	7.33333	90
2	2.07	34.2716	7.679	100
2	2.07	35.5062	7.77778	100
2	2.07	33.9259	8.81481	100
2	2.07	34.7654	8.6173	100
2	2.07	36.5432	8.6173	110
2	2.07	37.6296	8.6173	110
2	2.07	36.1975	9.50619	110
2	2.07	37.2346	9.25926	110
2	2.08	1.3827	-0.691352	0
2	2.08	2.27159	-0.296278	0
2	2.08	0.938259	0.8395	0
2	2.08	2.17285	0.641981	0
2	2.08	10.8148	-0.0987593	10
2	2.08	11.8519	0.444463	10
2	2.08	10.2222	1.38272	10
2	2.08	11.2099	1.38272	10
2	2.08	15.2099	0.493833	20
2	2.08	15.9506	0.79013	20
2	2.08	13.037	2.76543	20
2	2.08	13.5309	3.25928	20
2	2.08	19.2099	1.23457	30
2	2.08	20.3457	1.38272	30
2	2.08	17.4815	3.06172	30
2	2.08	17.2346	3.95061	30
2	2.08	23.5556	2.07409	40
2	2.08	24.4938	2.27161	40
2	2.08	21.8271	3.95061	40
2	2.08	21.284	4.74076	40
2	2.08	31.6543	3.50617	60
2	2.08	32.7901	3.70372	60
2	2.08	35.4074	3.95061	70
2	2.08	36.4444	4.34569	70
2	2.08	38.9136	4.98765	80
2	2.08	40.1481	5.28394	80
2	2.08	43.1111	5.62965	90
2	2.08	44.4444	5.7778	90
2	2.08	46.6173	6.27161	100
2	2.08	47.4568	6.76543	100
2	2.08	45.0864	8.09876	100
2	2.08	44.9877	9.03706	100
2	2.08	50.2222	6.71606	110
2	2.08	51.358	6.91357	110
2	2.08	48.642	8.69135	110
2	2.08	49.0864	9.53087	110
2	2.08	54.2716	6.91357	120
2	2.08	55.4568	6.91357	120
2	2.08	57.1852	7.06172	130
2	2.08	58.321	6.96298	130
2	2.08	60	6.66669	140
2	2.08	60.9383	6.81483	140
2	2.09	0.864185	-0.962963	0
2	2.09	1.85185	-1.30863	0
2	2.09	0.321	0.962963	0
2	2.09	1.30863	1.01233	0
2	2.09	9.11111	-3.72841	10
2	2.09	9.45678	-4.81481	10
2	2.09	10.0988	-1.25926	10
2	2.09	10.8395	-0.469148	10
2	2.09	16.2716	-8.27159	20
2	2.09	16.9136	-9.20989	20
2	2.09	17.7531	-6.2963	20
2	2.09	18.3457	-7.18519	20
2	2.09	21.6049	-10.2963	30
2	2.09	21.1605	-11.1852	30
2	2.09	23.037	-7.87656	30
2	2.09	23.9259	-7.82715	30
2	2.09	34.1481	-6.39507	40
2	2.09	34.8889	-6.69137	40
2	2.09	33.2099	-3.43211	40
2	2.09	33.6049	-2.64196	40
2	2.09	40.5185	-4.56789	50
2	2.09	41.1111	-5.25926	50
2	2.09	40.2716	-1.65433	50
2	2.09	41.1111	-1.25926	50
2	2.1	0.691352	-1.75307	0
2	2.1	0.987648	-2.39507	0
2	2.1	0.345685	1.35804	0
2	2.1	1.33331	1.20989	0
2	2.1	7.11109	-1.90122	10
2	2.1	7.70369	-2.39507	10
2	2.1	7.20987	-0.123444	10
2	2.1	7.85183	-0.765444	10
2	2.1	9.67902	-3.9753	20
2	2.1	9.82717	-4.91359	20
2	2.1	10.2222	-1.65433	20
2	2.1	10.5679	-2.34567	20
2	2.1	10.1728	-5.20989	30
2	2.1	9.72839	-5.75307	30
2	2.1	15.7037	-9.25926	40
2	2.1	16.4444	-10	40
2	2.1	16.4938	-7.23456	40
2	2.1	17.4321	-6.59259	40
2	2.1	20.8395	-8.51852	50
2	2.1	21.7778	-9.20989	50
2	2.1	20.5432	-5.7037	50
2	2.1	20.8395	-4.66667	50
2	2.1	29.5802	-7.62963	60
2	2.1	29.8765	-8.6173	60
2	2.1	37.1358	-7.08641	70
2	2.1	37.3827	-8.07407	70
2	2.11	0.790949	-0.971746	0
2	2.11	1.60451	-1.46893	0
2	2.11	0.745763	0.203373	0
2	2.11	2.05651	0.51978	0
2	2.11	9.06214	1.55931	10
2	2.11	10.0113	1.74012	10
2	2.11	8.92654	2.50846	10
2	2.11	9.7401	2.87005	10
2	2.11	15.2091	3.09605	20
2	2.11	16.1582	3.54802	20
2	2.11	14.7571	4.13558	20
2	2.11	15.5706	4.58758	20
2	2.11	22.8926	3.8192	30
2	2.11	23.9322	3.90961	30
2	2.11	22.4859	4.99436	30
2	2.11	23.2542	5.80792	30
2	2.11	30.4407	6.66666	40
2	2.11	31.2542	7.11863	40
2	2.11	30.3051	7.29944	40
2	2.11	30.7119	7.97741	40
2	2.11	38.3503	6.93785	50
2	2.11	39.1186	7.34463	50
2	2.11	38.5311	7.93219	50
2	2.11	39.5254	8.29378	50
2	2.11	46.3051	7.20903	60
2	2.11	46.9831	7.38981	60
2	2.11	46.3503	8.38419	60
2	2.11	47.1638	8.33897	60
2	2.11	49.2881	8.29378	70
2	2.11	49.9209	7.97741	70
2	2.11	56.565	7.57063	80
2	2.11	57.4237	7.61581	80
2	2.11	56.2486	8.74575	80
2	2.11	57.3333	8.88134	80
2	2.12	0.836169	-0.813559	0
2	2.12	1.74014	-1.22034	0
2	2.12	5.12997	-2.0339	10
2	2.12	5.98871	-2.12431	10
2	2.12	7.70624	-1.62712	20
2	2.12	8.70058	-1.35593	20
2	2.12	9.78532	-0.949153	30
2	2.12	10.8701	-0.813559	30
2	2.12	12.5876	-1.35593	40
2	2.12	13.4463	-1.26553	40
2	2.12	15.4802	-2.66668	50
2	2.12	16.1582	-2.93786	50
2	2.12	19.1413	-3.34464	60
2	2.12	20.1356	-3.11864	60
2	2.12	23.1639	-2.53108	70
2	2.12	23.9322	-2.0339	70
2	2.12	25.2429	-0.587559	80
2	2.12	26.0565	0.0904068	80
2	2.12	27.1413	-0.271186	90
2	2.12	28.0904	-0.18078	90
2	2.12	30.0791	0.135593	100
2	2.12	30.8475	0.587559	100
2	2.12	33.2881	1.49153	110
2	2.12	34.2825	1.76271	110
2	2.12	36.1356	2.35027	120
2	2.12	37.2656	2.39549	120
2	2.12	38.6215	3.34464	130
2	2.12	39.661	3.52542	130
2	2.12	41.1978	3.88702	140
2	2.12	42.0113	4.24858	140
2	2.12	40.339	5.01695	140
2	2.12	40.2486	5.92092	140
2	2.12	43.5932	4.56498	150
2	2.12	44.678	4.88136	150
2	2.12	42.5537	6.01129	150
2	2.12	42.1469	6.55366	150
2	2.12	46.3503	6.64407	160
2	2.12	46.9831	7.18644	160
2	2.13	0.18078	0.757051	0
2	2.13	0.903966	0.983051	0
2	2.13	7.68363	0.666644	10
2	2.13	8.81356	0.259864	10
2	2.13	7.27685	2.51976	10
2	2.13	7.81922	3.06214	10
2	2.13	15.1413	3.10732	20
2	2.13	15.9096	2.83614	20
2	2.13	14.5989	4.28247	20
2	2.13	15.322	4.37288	20
2	2.13	24.452	2.51976	30
2	2.13	25.4011	2.0678	30
2	2.13	23.8192	4.05647	30
2	2.13	24.4972	4.64407	30
2	2.13	32.1808	5.09603	40
2	2.13	33.2655	4.82485	40
2	2.13	30.9604	6.90393	40
2	2.13	30.5537	7.71749	40
2	2.13	40.904	4.82485	50
2	2.13	41.6271	4.64407	50
2	2.13	40.7684	6	50
2	2.13	41.5819	6.13559	50
2	2.13	49.1299	5.90959	60
2	2.13	50.0791	5.72881	60
2	2.13	48.9492	7.08475	60
2	2.13	49.6271	7.5819	60
2	2.13	56.1356	7.49153	70
2	2.13	57.1752	7.53671	70
2	2.13	56.0452	8.39546	70
2	2.13	56.8136	8.35027	70
2	2.14	1.40114	-0.338983	0
2	2.14	2.35029	-0.384169	0
2	2.14	0.451983	1.15254	0
2	2.14	0.632763	1.69492	0
2	2.14	6.55368	-0.293763	10
2	2.14	7.41242	-0.293763	10
2	2.14	6.05649	1.06217	10
2	2.14	7.00564	1.19776	10
2	2.14	14.1469	-0.20339	20
2	2.14	15.0056	-0.158169	20
2	2.14	13.4689	1.24295	20
2	2.14	14.2373	1.74014	20
2	2.14	22.0113	-0.112983	30
2	2.14	22.7796	-0.745763	30
2	2.14	21.3333	2.4181	30
2	2.14	21.4237	3.23166	30
2	2.14	25.4915	2.46329	40
2	2.14	25.5819	3.54803	40
2	2.14	23.5932	3.59322	40
2	2.14	23.1412	4.13559	40
2	2.14	26.0791	-0.655356	50
2	2.14	26.983	-1.06214	50
2	2.14	30.1469	-0.881356	60
2	2.14	31.0508	-1.28814	60
2	2.14	28.5198	1.19776	60
2	2.14	28.7457	1.9661	60
2	2.14	32.226	-1.15254	70
2	2.14	33.2203	-1.55932	70
2	2.14	30.6441	1.10736	70
2	2.14	30.6441	1.92092	70
2	2.14	35.0734	-1.33332	80
2	2.14	35.7514	-1.92088	80
2	2.14	33.7627	0.881356	80
2	2.14	33.6271	1.78532	80
2	2.14	38.5537	-2.14688	90
2	2.14	39.2768	-2.41807	90
2	2.14	41.8983	-2.59885	100
2	2.14	42.7571	-2.82485	100
2	2.14	41.4463	-1.60451	100
2	2.14	41.2655	-2.50847	100
2	2.14	45.2881	-2.50847	110
2	2.14	45.8757	-2.77966	110
2	2.14	44.0678	-0.338983	110
2	2.14	44.2034	0.338983	110
2	2.15	0.836153	-0.564966	0
2	2.15	1.64971	-0.203373	0
2	2.15	4.36158	1.96612	10
2	2.15	4.99436	2.46327	10
2	2.15	6.48588	5.53673	20
2	2.15	7.48022	5.89832	20
2	2.15	6.03388	7.02825	20
2	2.15	6.35029	8.06781	20
2	2.15	15.2994	5.53673	30
2	2.15	16.0678	5.98869	30
2	2.15	14.983	7.43503	30
2	2.15	15.661	8.15819	30
2	2.15	24.2486	6.71188	40
2	2.15	25.1525	7.29944	40
2	2.15	24.113	7.97741	40
2	2.15	25.2429	8.24859	40
2	2.15	30.0791	6.62147	50
2	2.15	31.3898	6.93785	50
2	2.15	39.2994	6.75707	60
2	2.15	39.9774	7.02825	60
2	2.15	39.209	7.887	60
2	2.15	40.339	8.29378	60
2	2.15	45.5819	7.07344	70
2	2.15	46.1243	7.57063	70
2	2.15	45.3559	8.20341	70
2	2.15	46.4859	8.56497	70
2	2.15	50.9152	8.42937	80
2	2.15	51.774	8.74578	80
2	2.15	50.9152	9.24293	80
2	2.15	51.5932	9.69493	80
2	2.15	50.2825	9.01697	90
2	2.15	49.6949	9.9209	90
2	2.15	50.8249	10.1017	90
2	2.15	51.2768	10.7797	90
2	2.15	53.4915	8.51978	100
2	2.15	53.6723	9.46893	100
2	2.15	54.2599	8.42937	100
2	2.15	55.1638	8.15819	100
2	2.15	58.6893	7.84181	110
2	2.15	58.4181	8.79097	110
2	2.15	59.3672	8.20341	110
2	2.15	60.226	8.20341	110
2	2.16	0.703018	-0.363618	0
2	2.16	1.33335	0.266673	0
2	2.16	0.703018	1.04242	0
2	2.16	1.52727	1.86667	0
2	2.16	1.4788	-1.33333	10
2	2.16	1.96364	-2.10907	10
2	2.16	1.52727	0.896964	10
2	2.16	2.54545	1.47878	10
2	2.16	4.87273	-2.49696	20
2	2.16	5.89091	-2.78787	20
2	2.16	5.21211	-0.509073	20
2	2.16	6.23029	0.0242364	20
2	2.16	8.89698	-1.47878	30
2	2.16	9.81818	-1.52725	30
2	2.16	8.50909	0.0242364	30
2	2.16	9.33335	0.509109	30
2	2.16	11.4182	0.896964	40
2	2.16	11.903	1.57576	40
2	2.16	10.4485	1.8182	40
2	2.16	11.1273	2.69093	40
2	2.16	13.0667	3.85456	50
2	2.16	13.8424	4.53333	50
2	2.16	12.3394	3.95151	50
2	2.16	13.2121	4.72729	50
2	2.16	15.9757	4.04849	60
2	2.16	17.0424	4.3394	60
2	2.16	15.7333	5.21213	60
2	2.16	16.897	5.55151	60
2	2.16	19.5152	4.53333	70
2	2.16	20.6303	4.96969	70
2	2.16	19.9515	5.50304	70
2	2.16	21.0182	5.9394	70
2	2.16	23.4909	4.77576	80
2	2.16	24.8485	4.82424	80
2	2.16	23.6848	5.69696	80
2	2.16	24.6061	5.79395	80
2	2.16	27.6606	4.19395	90
2	2.16	28.7273	4.14547	90
2	2.16	27.0303	6.03638	90
2	2.16	27.2727	7.49093	90
2	2.16	30.2303	5.06667	100
2	2.16	31.297	5.30911	100
2	2.16	30.0364	5.79395	100
2	2.16	31.1515	6.08485	100
2	2.16	34.5455	5.30911	110
2	2.16	35.7576	5.60002	110
2	2.16	34.6909	6.27878	110
2	2.16	35.8061	6.37576	110
2	2.17	0.751527	-0.266655	0
2	2.17	1.86665	-0.0242545	0
2	2.17	0.509091	0.896982	0
2	2.17	1.33335	1.23636	0
2	2.17	8.89698	0.703018	10
2	2.17	10.0121	1.04244	10
2	2.17	7.92727	1.52727	10
2	2.17	8.84847	2.15756	10
2	2.17	14.2303	3.56364	20
2	2.17	15.103	4.09698	20
2	2.17	13.6	3.22425	20
2	2.17	14.7636	2.93335	20
2	2.17	16.4606	2.20607	30
2	2.17	17.3333	1.62425	30
2	2.17	15.9273	3.75756	30
2	2.17	16.9939	4.19393	30
2	2.17	17.8182	4.72727	40
2	2.17	18.6424	5.11516	40
2	2.17	20.6303	2.59393	50
2	2.17	21.503	2.73938	50
2	2.17	19.903	5.79393	50
2	2.17	20.2424	6.66665	50
2	2.17	27.2727	3.70909	60
2	2.17	28.2909	3.70909	60
2	2.17	24.3636	5.50302	60
2	2.17	23.7333	6.18182	60
2	2.17	31.3455	4.53335	70
2	2.17	32.5576	4.77575	70
2	2.17	29.3091	6.47273	70
2	2.17	29.2121	7.53938	70
2	2.17	36.6303	4.48484	80
2	2.17	37.4545	5.01818	80
2	2.17	36	5.84244	80
2	2.17	37.1152	5.69698	80
2	2.17	41.9152	4.9212	90
2	2.17	42.9818	5.06665	90
2	2.17	40.3152	7.34545	90
2	2.17	40.1697	8.55756	90
2	2.17	47.297	2.73938	100
2	2.17	48.2667	2.30302	100
2	2.17	47.2485	4.43636	100
2	2.17	48.2667	4.38789	100
2	2.17	52.8727	0.509091	110
2	2.17	53.697	-0.0242545	110
2	2.17	52.7273	1.96364	110
2	2.17	53.2606	1.38182	110
2	2.18	0.460618	0.460618	0
2	2.18	1.4788	0.557564	0
2	2.18	4.77575	-2.20607	10
2	2.18	5.35756	-1.86665	10
2	2.18	5.11516	-0.896982	20
2	2.18	5.74545	-1.7212	20
2	2.18	8.99393	-0.557564	30
2	2.18	9.86665	-0.412109	30
2	2.18	11.9515	0.169709	40
2	2.18	12.9697	0.557564	40
2	2.18	13.8909	0.654545	50
2	2.18	14.9576	0.896982	50
2	2.18	16.2182	0.751527	60
2	2.18	17.1879	0.945455	60
2	2.18	17.8667	0.8	70
2	2.18	19.1273	1.23636	70
2	2.18	19.9515	0.993927	80
2	2.18	21.2121	1.43029	80
2	2.18	27.2727	3.22425	90
2	2.18	28.2424	3.51516	90
2	2.18	26.2545	4.63029	90
2	2.18	26.8848	5.40607	90
2	2.18	33.2848	6.42425	100
2	2.18	34.3515	6.13335	100
2	2.18	32.6061	7.68484	100
2	2.18	33.4303	8.16971	100
2	2.18	39.4909	7.58789	110
2	2.18	40.9455	7.44244	110
2	2.18	38.8606	8.36364	110
2	2.18	39.8303	8.75153	110
2	2.19	0.872727	-0.0485091	0
2	2.19	1.35756	-0.484873	0
2	2.19	1.35756	0.630291	10
2	2.19	2.42422	0.2424	10
2	2.19	0.824218	2.32727	10
2	2.19	1.69695	2.42422	10
2	2.19	3.15149	2.03636	20
2	2.19	4.31513	2.27876	20
2	2.19	7.03029	-0.0969818	30
2	2.19	7.70909	-0.630327	30
2	2.19	11.7818	0.2424	40
2	2.19	13.1394	0.290909	40
2	2.19	11.5879	1.35756	40
2	2.19	12.5576	1.8424	40
2	2.19	20.3636	-0.193964	50
2	2.19	21.7697	-0.387891	50
2	2.19	19.8303	1.6	50
2	2.19	20.8485	2.18182	50
2	2.19	26.9576	-0.339418	60
2	2.19	28.0242	-1.06669	60
2	2.19	26.0848	2.42422	60
2	2.19	26.8121	3.05455	60
2	2.19	34.4242	0.630291	70
2	2.19	35.6364	0.484836	70
2	2.19	33.7455	2.37575	70
2	2.19	34.5697	2.81211	70
2	2.19	40.6303	1.26058	80
2	2.19	42.1818	1.50302	80
2	2.19	40.2909	2.42422	80
2	2.19	41.3091	3.05455	80
2	2.19	47.5151	2.08484	90
2	2.19	48.4364	1.98785	90
2	2.19	46.9818	3.34545	90
2	2.19	48	3.4424	90
2	2.19	52.606	1.6	100
2	2.19	53.8182	1.40604	100
2	2.19	52.3151	2.86058	100
2	2.19	53.0909	2.86058	100
2	2.19	56.7757	1.50302	110
2	2.19	58.0364	1.6	110
2	2.19	56.4848	2.37575	110
2	2.19	57.4545	2.27876	110
2	2.19	60.4121	0.727273	120
2	2.19	61.2848	0.824218	120
2	2.19	60.1212	1.69695	120
2	2.19	60.9939	1.79393	120
2	2.19	63.3697	-1.26062	130
2	2.19	64.3394	-1.69698	130
2	2.19	63.4182	-0.630327	130
2	2.19	64.2909	-0.969709	130
2	2.2	0.775764	0.436364	0
2	2.2	1.69696	0.339418	0
2	2.2	3.83031	-1.93938	10
2	2.2	4.70304	-2.18182	10
2	2.2	3.97576	-2.61818	30
2	2.2	4.60605	-1.69695	30
2	2.2	6.88485	0.775782	40
2	2.2	7.70907	1.26062	40
2	2.2	8.38787	3.97578	50
2	2.2	8.5818	5.13942	50
2	2.2	11.5394	6.35153	60
2	2.2	12.0727	7.12727	60
2	2.2	14.5454	7.03033	70
2	2.2	15.7576	7.22425	70
2	2.2	20.2182	6.01215	80
2	2.2	21.3333	6.54545	80
2	2.2	19.4424	7.22425	80
2	2.2	20.8	7.22425	80
2	2.2	29.9636	4.16971	90
2	2.2	30.9333	4.16971	90
2	2.2	29.5758	6.01215	90
2	2.2	30.497	6.59396	90
2	2.2	34.2788	3.63636	100
2	2.2	34.5212	2.81215	100
2	2.2	34.9576	5.81818	100
2	2.2	35.6849	5.96364	100
2	2.2	38.4	3.2	110
2	2.2	38.9333	2.18182	110
2	2.2	39.0788	5.91516	110
2	2.2	40.1454	6.10909	110
2	2.2	45.5758	2.42425	120
2	2.2	46.497	2.32727	120
2	2.2	45.4788	4.70305	120
2	2.2	46.3515	4.99396	120
2	2.2	53.5273	3.83033	130
2	2.2	54.4485	4.16971	130
2	2.2	52.897	5.62425	130
2	2.2	53.8667	6.01215	130
2	2.2	59.4909	4.75153	140
2	2.2	60.6061	5.18789	140
2	2.2	59.2	6.10909	140
2	2.2	60.0727	6.30305	140
2	2.21	0.562679	-0.782899	0
2	2.21	1.5902	-1.12539	0
2	2.21	1.83486	-1.27218	10
2	2.21	2.7156	-1.56576	10
2	2.21	2.9113	-1.95721	20
2	2.21	3.59633	-2.39758	20
2	2.21	3.88991	-2.59328	30
2	2.21	4.62385	-2.93578	30
2	2.21	4.47706	-3.03365	40
2	2.21	5.45567	-3.37615	40
2	2.21	4.47706	-0.63611	40
2	2.21	4.96635	0.244624	40
2	2.21	6.87461	-2.4465	50
2	2.21	7.07035	-3.52294	50
2	2.21	6.53211	0.733945	50
2	2.21	7.16818	1.6636	50
2	2.21	8.19571	-0.831817	60
2	2.21	9.12539	-0.880734	60
2	2.21	7.46176	1.22323	60
2	2.21	7.95108	2.00609	60
2	2.21	10.4465	-0.146789	70
2	2.21	11.0337	-0.880734	70
2	2.21	9.12539	2.49541	70
2	2.21	9.6636	3.37615	70
2	2.21	10.7401	0.440367	80
2	2.21	11.6697	0.733945	80
2	2.21	12.1101	0.0978349	90
2	2.21	12.9419	-0.293578	90
2	2.21	10.8379	2.44646	90
2	2.21	11.0826	3.37615	90
2	2.21	13.0397	0.733945	100
2	2.21	13.9205	0.684991	100
2	2.21	12.6972	0.440367	110
2	2.21	13.578	0.293578	110
2	2.21	13.6269	0.293578	140
2	2.21	14.3119	0.293578	140
2	2.21	13.6269	0.636073	150
2	2.21	14.3119	0.587156	150
2	2.21	13.0397	1.27215	150
2	2.21	13.8716	1.12536	150
2	2.21	13.3333	0.0978349	160
2	2.21	14.3608	0.195706	160
2	2.21	12.9419	1.56572	160
2	2.21	13.6759	1.81039	160
2	2.21	13.6269	0.587156	170
2	2.21	14.8012	0.978569	170
2	2.21	12.6972	2.74004	170
2	2.21	13.1376	3.37615	170
2	2.21	16.7095	0.489284	180
2	2.21	17.9817	0.244624	180
2	2.21	15.9266	2.44646	180
2	2.21	16.5138	2.9847	180
2	2.21	20.8685	0.293578	190
2	2.21	22.1407	0.342495	190
2	2.21	20.3792	1.3211	190
2	2.21	21.1131	1.41894	190
2	2.21	23.4618	0.0978349	200
2	2.21	24.4404	0.195706	200
2	2.21	22.8257	1.46789	200
2	2.21	23.6086	1.90826	200
2	2.21	25.0275	-0.39145	210
2	2.21	26.055	-0.538239	210
2	2.21	24.4893	1.46789	210
2	2.21	24.9786	2.05505	210
2	2.21	26.6911	-0.342532	220
2	2.21	27.8654	-0.440367	220
2	2.21	25.8593	2.05505	220
2	2.21	26.2508	2.88683	220
2	2.21	28.9908	-0.587156	230
2	2.21	30.263	-0.782899	230
2	2.21	30.4098	-1.02752	240
2	2.21	31.5841	-1.07648	240
2	2.21	31.4373	-0.685028	250
2	2.21	32.7095	-1.12539	250
2	2.21	32.7584	-0.782899	260
2	2.21	34.0795	-0.880734	260
2	2.21	34.0795	-1.3211	270
2	2.21	35.3517	-1.37006	270
2	2.21	33.1498	1.37002	270
2	2.21	33.4924	2.25075	270
2	2.21	35.156	-1.46789	280
2	2.21	36.1835	-1.85934	280
2	2.21	35.107	0.978569	280
2	2.21	35.841	1.56572	280
2	2.21	34.8135	0.978569	290
2	2.21	35.5963	1.61468	290
2	2.21	35.9878	-1.66363	300
2	2.21	36.5749	-2.93578	300
2	2.21	35.7431	-0.733945	300
2	2.21	36.7217	-0.978606	300
2	2.21	38.4342	-3.03365	310
2	2.21	39.1682	-3.52294	310
2	2.21	38.3853	-1.95721	310
2	2.21	39.4618	-2.29971	310
2	2.21	40.7339	-4.35475	320
2	2.21	41.6636	-4.45262	320
2	2.21	41.2722	-3.22936	320
2	2.21	42.2997	-3.62081	320
2	2.21	42.2508	-4.40367	330
2	2.21	42.8869	-5.2844	330
2	2.21	42.2997	-3.47402	330
2	2.21	43.4251	-3.81651	330
2	2.21	43.6208	-4.35475	340
2	2.21	44.3058	-4.64833	340
2	2.21	44.0122	-4.40367	370
2	2.21	44.9419	-4.94191	370
2	2.21	44.7462	-4.7462	380
2	2.21	45.6269	-4.99083	380
2	2.21	46.2141	-4.35475	390
2	2.21	47.0459	-4.69725	390
2	2.21	47.8287	-4.89299	400
2	2.21	48.6116	-5.18657	400
2	2.21	48.1713	-3.47402	400
2	2.21	49.2477	-3.32723	400
2	2.21	52.0856	-6.01835	410
2	2.21	53.0153	-6.4098	410
2	2.21	52.3303	-4.40367	410
2	2.21	53.1621	-4.20796	410
2	2.21	55.4128	-6.26301	420
2	2.21	56.2447	-6.36088	420
2	2.21	55.5107	-4.45262	420
2	2.21	56.5382	-4.35475	420
2	2.21	57.9572	-5.0887	430
2	2.21	58.9358	-4.94191	430
2	2.21	57.9083	-3.52294	430
2	2.21	58.9358	-3.32723	430
2	2.21	59.1804	-3.62081	440
2	2.21	60.4526	-3.18044	440
2	2.21	58.9358	-2.05505	440
2	2.21	59.8654	-1.71255	440
2	2.21	60.0612	-2.88686	450
2	2.21	60.9419	-2.39758	450
2	2.21	59.2783	-1.76147	450
2	2.21	60.1101	-1.12539	450
2	2.21	60.6972	-2.104	460
2	2.21	61.8716	-1.76147	460
2	2.21	61.4801	-1.66363	470
2	2.21	62.6544	-0.929688	470
2	2.21	60.893	-0.831817	470
2	2.21	60.159	-0.733945	470
2	2.22	0.69137	-0.913574	0
2	2.22	1.03704	-1.90124	0
2	2.22	0.641963	-0.172833	0
2	2.22	1.28396	-0.765426	0
2	2.22	2.76544	-2.69135	5
2	2.22	3.60493	-2.88887	5
2	2.22	2.76544	-1.20987	5
2	2.22	3.85185	-1.60494	5
2	2.22	4.44444	-2.04939	10
2	2.22	5.03704	-2.49383	10
2	2.22	3.80248	-0.765426	10
2	2.22	4.74074	-0.864204	10
2	2.22	7.80248	-1.60494	15
2	2.22	8.2963	-2.19754	15
2	2.22	6.71604	0.716056	15
2	2.22	7.20989	1.80246	15
2	2.22	10.0247	-0.814796	20
2	2.22	10.716	-1.40739	20
2	2.22	9.679	1.11113	20
2	2.22	10.8148	1.40743	20
2	2.22	13.7284	-1.35802	25
2	2.22	14.6173	-1.80246	25
2	2.22	13.3333	1.25928	25
2	2.22	14.1234	2.14817	25
2	2.22	16.1481	0.123463	30
2	2.22	16.2963	-0.962944	30
2	2.22	14.963	2.79013	30
2	2.22	15.358	3.7778	30
2	2.22	16.7901	1.20987	35
2	2.22	17.5309	0.567907	35
2	2.22	16.0494	3.97531	35
2	2.22	16.642	4.8642	35
2	2.22	18.6667	2.00002	40
2	2.22	19.5556	1.60494	40
2	2.22	17.9753	4.81483	40
2	2.22	18.4197	5.80246	40
2	2.22	21.037	2.93828	45
2	2.22	21.6296	2.19754	45
2	2.22	19.7531	6.04939	45
2	2.22	19.9012	7.1358	45
2	2.22	20.4444	7.97531	50
2	2.22	21.037	8.66669	50
2	2.23	1.33335	0.913574	0
2	2.23	2.32098	1.01235	0
2	2.23	4.34569	1.35802	5
2	2.23	5.58024	1.75309	5
2	2.23	7.1605	-0.172833	10
2	2.23	8.19754	-0.222241	10
2	2.23	7.30865	1.60494	10
2	2.23	8.5432	1.80246	10
2	2.23	12.642	-0.617278	15
2	2.23	13.6296	-1.11113	15
2	2.23	11.9012	2.24691	15
2	2.23	12.1482	3.77776	15
2	2.23	15.9012	0.666648	20
2	2.23	16.8395	0.0740556	20
2	2.23	14.6667	3.77776	20
2	2.23	14.5679	4.8148	20
2	2.23	19.1111	0.370352	25
2	2.23	20	-0.320981	25
2	2.23	18.8642	3.38272	25
2	2.23	19.6049	4.46913	25
2	2.23	22.4691	4.8148	30
2	2.23	23.5062	5.40739	30
2	2.23	23.8519	6.14813	35
2	2.23	24.642	6.79013	35
2	2.23	25.1852	6.8395	40
2	2.23	26.1235	7.28394	40
2	2.23	26.6173	7.62961	45
2	2.23	27.5062	8.02469	45
2	2.23	27.8519	7.48146	50
2	2.23	28.7408	7.38272	50
2	2.24	0.790148	-0.5185	0
2	2.24	1.77778	-0.864204	0
2	2.24	1.13581	0.46913	0
2	2.24	2.12348	0.271611	0
2	2.24	5.23459	-1.01235	5
2	2.24	6.22222	-1.35802	5
2	2.24	5.67904	-0.172833	5
2	2.24	6.71607	-0.320981	5
2	2.24	10.4691	-1.11109	10
2	2.24	11.3087	-1.50617	10
2	2.24	10.8642	0.172833	10
2	2.24	11.7037	-0.123463	10
2	2.24	15.4568	-1.4568	15
2	2.24	16.2963	-1.40739	15
2	2.24	15.7531	-0.172833	15
2	2.24	16.7901	-0.320981	15
2	2.24	20.1481	-2.24691	20
2	2.24	21.0864	-2.5432	20
2	2.24	20.4444	-1.30865	20
2	2.24	21.4815	-1.75309	20
2	2.24	23.8519	-3.33331	25
2	2.24	24.4444	-3.97531	25
2	2.24	24.1976	-2.39506	25
2	2.24	25.1358	-2.5432	25
2	2.24	28.0494	-4.07406	30
2	2.24	28.8889	-3.97531	30
2	2.24	28.3951	-2.5432	30
2	2.24	29.284	-2.49383	30
2	2.24	32.5432	-2.24691	35
2	2.24	33.4815	-2.34569	35
2	2.24	32.5432	-0.716056	35
2	2.24	33.5309	-0.46913	35
2	2.24	34.9136	-0.5185	40
2	2.24	35.7531	-0.5185	40
2	2.24	34.3704	1.01235	40
2	2.24	34.963	1.70372	40
2	2.25	0.790148	1.28393	0
2	2.25	1.67904	1.48148	0
2	2.25	4.98767	1.62963	5
2	2.25	6.07407	1.72837	5
2	2.25	8.49385	-1.03704	10
2	2.25	9.43211	-1.33333	10
2	2.25	11.1111	-1.33333	15
2	2.25	12	-1.53089	15
2	2.25	13.9259	0.246889	20
2	2.25	15.0617	0.493815	20
2	2.25	14.0741	0.395037	40
2	2.25	14.8642	0.888889	40
2	2.25	15.4568	1.3827	45
2	2.25	16.1976	1.48148	45
2	2.25	18.1729	2.41974	50
2	2.25	18.9136	2.81481	50
2	2.25	20.8889	1.03704	55
2	2.25	21.8766	1.13578	55
2	2.25	23.8519	2.61726	60
2	2.25	24.5432	2.56789	60
2	2.25	24.0988	2.32096	65
2	2.25	24.4939	1.77778	65
2	2.25	24.3457	1.3827	75
2	2.25	25.2346	1.62963	75
2	2.25	29.1358	0	80
2	2.25	30.1235	0.148148	80
2	2.25	30.0247	-0.592593	85
2	2.25	30.7161	-0.148148	85
2	2.25	31.4568	-0.0494074	95
2	2.25	32.2963	-0.493852	95
2	2.25	32.8889	-0.888889	100
2	2.25	33.9259	-0.987667	100
2	2.25	34.6667	-1.28396	105
2	2.25	35.7037	-1.23459	105
2	2.25	36.0988	-1.48148	110
2	2.25	37.037	-1.43211	110
2	2.25	37.5309	-2.22222	115
2	2.25	38.4691	-2.27163	115
2	2.25	39.358	-2.86422	120
2	2.25	40.4444	-3.01237	120
2	2.25	41.1358	-3.45681	125
2	2.25	42.1729	-3.65433	125
2	2.25	41.7284	-3.85185	130
2	2.25	42.6173	-3.65433	130
2	2.25	42.963	-3.50619	135
2	2.25	43.8025	-3.35804	135
2	2.25	43.8025	-3.65433	140
2	2.25	44.9383	-3.25926	140
2	2.25	45.3333	-3.25926	145
2	2.25	46.1235	-2.81481	145
2	2.25	45.8766	-5.77778	150
2	2.25	45.7284	-6.56793	150
2	2.25	46.6173	-3.45681	150
2	2.25	47.4568	-2.66667	150
2	2.25	50.321	-6.0247	155
2	2.25	51.1111	-6.71607	155
2	2.25	49.9259	-3.55556	155
2	2.25	50.2716	-2.66667	155
2	2.25	54.7161	-5.58026	160
2	2.25	55.5062	-6.12348	160
2	2.25	54.1729	-3.11111	160
2	2.25	54.3704	-2.17285	160
2	2.25	58.2716	-4.3457	165
2	2.25	59.4074	-4.49385	165
2	2.25	58.0247	-2.51852	165
2	2.25	58.8642	-2.07407	165
2	2.25	61.037	-3.11111	170
2	2.25	61.9753	-2.6173	170
2	2.25	60.9383	-2.12348	170
2	2.25	61.7778	-1.77778	170
2	2.26	0.642	-0.987648	0
2	2.26	1.48148	-1.67902	0
2	2.26	1.28396	0.246907	0
2	2.26	1.53089	-0.493833	0
2	2.26	1.92593	-0.79013	5
2	2.26	2.56793	-0.888907	5
2	2.26	1.18519	-2.37039	10
2	2.26	1.58026	-3.1605	10
2	2.26	1.67904	-0.592611	10
2	2.26	2.22222	-0.493833	10
2	2.26	2.91359	-5.23457	15
2	2.26	3.50619	-5.82717	15
2	2.26	4.88889	-6.76543	20
2	2.26	5.62963	-6.96298	20
2	2.26	6.66667	-6.61728	25
2	2.26	7.55556	-6.81483	25
2	2.26	6.96296	-6.76543	30
2	2.26	7.65433	-6.81483	30
2	2.26	7.01237	-5.23457	30
2	2.26	7.7037	-4.64198	30
2	2.26	10.6173	-6.71606	40
2	2.26	11.4074	-6.56791	40
2	2.26	9.62963	-4.93828	40
2	2.26	9.92593	-4.00002	40
2	2.26	13.1852	-6.66669	45
2	2.26	14.0247	-6.66669	45
2	2.26	16.2469	-6.76543	50
2	2.26	17.0864	-6.32098	50
2	2.26	17.9259	-6.17283	55
2	2.26	19.0124	-6.41976	55
2	2.26	20.7407	-6.37039	60
2	2.26	21.679	-6.32098	60
2	2.26	22.5185	-6.96298	65
2	2.26	23.5556	-6.71606	65
2	2.27	4.27161	-4.83952	0
2	2.27	5.11109	-4.59259	0
2	2.27	4.8642	-2.76544	0
2	2.27	5.60494	-2.321	0
2	2.27	5.65431	-4.34567	1
2	2.27	6.34569	-3.75307	1
2	2.27	5.90124	-2.41974	1
2	2.27	6.59257	-2.17285	1
2	2.27	6.88887	-4	2
2	2.27	7.38272	-3.30863	2
2	2.27	6.8395	-2.17285	2
2	2.27	7.48146	-1.58026	2
2	2.27	7.43209	-3.75307	3
2	2.27	8.37035	-3.40741	3
2	2.27	7.28394	-1.82715	3
2	2.27	8.07406	-1.48148	3
2	2.27	8.61728	-3.50619	4
2	2.27	9.50617	-3.25926	4
2	2.27	8.2222	-1.58026	4
2	2.27	8.91357	-0.938259	4
2	2.27	9.60494	-3.11111	5
2	2.27	10.2469	-2.56789	5
2	2.27	9.25924	-1.62963	5
2	2.27	9.95061	-1.13581	5
2	2.27	10.4938	-2.37037	6
2	2.27	11.0864	-1.82715	6
2	2.27	10.0988	-1.28396	6
2	2.27	10.8395	-1.03704	6
2	2.27	11.0864	-2.27159	7
2	2.27	11.679	-1.53085	7
2	2.27	10.5926	-1.08641	7
2	2.27	11.3333	-0.839519	7
2	2.27	11.9753	-2.41974	8
2	2.27	12.8148	-1.87656	8
2	2.27	11.4321	-0.938259	8
2	2.27	12.1728	-0.345667	8
2	2.27	12.7161	-2.27159	9
2	2.27	13.4568	-1.87656	9
2	2.27	12.321	-0.888889	9
2	2.27	13.1111	-0.444444	9
2	2.27	13.4568	-1.9753	10
2	2.27	14.2469	-1.43211	10
2	2.27	13.1111	-0.888889	10
2	2.27	13.8025	-0.395074	10
2	2.27	14.2469	-1.87656	11
2	2.27	15.037	-1.28396	11
2	2.27	13.9012	-0.69137	11
2	2.27	14.642	-0.345667	11
2	2.27	14.7901	-1.58026	12
2	2.27	15.5802	-1.18519	12
2	2.27	14.4444	-0.444444	12
2	2.27	15.3333	-0.197519	12
2	2.27	15.5802	-1.72841	13
2	2.27	16.3704	-1.28396	13
2	2.27	14.9383	-0.444444	13
2	2.27	15.8272	0	13
2	2.27	16.2716	-1.53085	14
2	2.27	17.2099	-1.23456	14
2	2.27	15.8765	-0.493815	14
2	2.27	16.8642	-0.0987778	14
2	2.27	16.8642	-1.53085	15
2	2.27	18	-1.13581	15
2	2.27	16.6173	-0.395074	15
2	2.27	17.6543	0	15
2	2.27	17.7037	-1.3827	16
2	2.27	18.5926	-0.839519	16
2	2.27	17.2592	-0.296296	16
2	2.27	18.0494	0.0493704	16
2	2.27	18.7407	-1.03704	17
2	2.27	19.5802	-0.395074	17
2	2.27	18.2963	0.0493704	17
2	2.27	18.8889	0.69137	17
2	2.27	19.3827	-0.790111	18
2	2.27	20.0741	-0.148148	18
2	2.27	18.642	0.246926	18
2	2.27	19.1852	0.790111	18
2	2.27	19.9259	-0.395074	19
2	2.27	20.6666	0.148148	19
2	2.27	19.2346	0.493815	19
2	2.27	19.8765	1.08641	19
2	2.27	20.321	-0.641963	20
2	2.27	20.8642	-0.148148	20
2	2.27	19.7284	0.296296	20
2	2.27	20.5185	0.839519	20
2	2.27	20.5185	-0.839519	21
2	2.27	21.0124	-0.0493704	21
2	2.27	20.0247	0.543222	21
2	2.27	20.8148	1.23456	21
2	2.27	20.8148	-0.395074	22
2	2.27	21.5555	0.395074	22
2	2.27	20.5185	0.543222	22
2	2.27	21.2592	1.08641	22
2	2.27	21.4074	-0.345667	23
2	2.27	21.9012	0.493815	23
2	2.27	21.0617	0.592593	23
2	2.27	21.8518	1.08641	23
2	2.27	21.8518	0.148148	24
2	2.27	22.2963	0.888889	24
2	2.27	21.5062	0.987667	24
2	2.27	22.3951	1.43211	24
2	2.27	22.4444	0.197519	25
2	2.27	23.4321	0.69137	25
2	2.27	22.1481	1.23456	25
2	2.27	22.8889	1.53085	25
2	2.27	23.0864	0.296296	26
2	2.27	23.8765	0.938259	26
2	2.27	22.5432	1.28396	26
2	2.27	23.2839	1.62963	26
2	2.27	23.6296	0.543222	27
2	2.27	24.321	1.18519	27
2	2.27	23.2346	1.679	27
2	2.27	24.0247	1.9753	27
2	2.27	24.1728	0.839519	28
2	2.27	24.8148	1.53085	28
2	2.27	23.7778	1.9753	28
2	2.27	24.5185	2.321	28
2	2.27	24.6666	1.23456	29
2	2.27	25.5062	1.77778	29
2	2.27	24.1235	1.92593	29
2	2.27	25.0617	2.07407	29
2	2.27	24.9629	1.08641	30
2	2.27	25.5062	1.62963	30
2	2.27	24.1728	2.0247	30
2	2.27	25.1111	2.27159	30
2	2.27	25.2099	1.43211	31
2	2.27	25.8518	2.0247	31
2	2.27	24.1728	2.41974	31
2	2.27	24.9629	2.76544	31
2	2.27	25.5555	1.72841	32
2	2.27	26.1975	2.27159	32
2	2.27	24.8642	2.66667	32
2	2.27	25.4074	3.20989	32
2	2.27	26.2963	1.9753	33
2	2.27	27.037	2.6173	33
2	2.27	25.5555	2.81481	33
2	2.27	26.2469	3.40741	33
2	2.27	27.1358	1.77778	34
2	2.27	28.1235	2.37037	34
2	2.27	26.4444	2.91359	34
2	2.27	27.1852	3.55556	34
2	2.27	27.6296	1.87656	35
2	2.27	28.4198	2.37037	35
2	2.27	26.9383	2.81481	35
2	2.27	27.8765	2.96296	35
2	2.27	27.9259	2.22222	36
2	2.27	28.6666	2.81481	36
2	2.27	27.4815	3.06174	36
2	2.27	28.1235	3.55556	36
2	2.27	28.5185	2.37037	37
2	2.27	29.2592	3.06174	37
2	2.27	28.0247	3.20989	37
2	2.27	28.6666	3.80248	37
2	2.27	28.7654	2.56789	38
2	2.27	29.4074	3.30863	38
2	2.27	27.9753	3.40741	38
2	2.27	28.7654	3.85185	38
2	2.27	28.9629	2.76544	39
2	2.27	29.6049	3.35804	39
2	2.27	28.1728	3.55556	39
2	2.27	28.9629	3.90122	39
2	2.27	28.9629	3.01233	40
2	2.27	29.4568	3.75307	40
2	2.27	27.9259	3.50619	40
2	2.27	28.7161	3.90122	40
2	2.27	28.9136	2.96296	41
2	2.27	29.4074	3.85185	41
2	2.27	27.8272	3.40741	41
2	2.27	28.4691	3.85185	41
2	2.27	29.2099	3.20989	42
2	2.27	29.6543	4.09878	42
2	2.27	27.9259	3.7037	42
2	2.27	28.8148	4.04937	42
2	2.27	29.2592	3.50619	43
2	2.27	29.7531	4.2963	43
2	2.27	28.2222	3.75307	43
2	2.27	28.8642	4.09878	43
2	2.27	29.2099	3.50619	44
2	2.27	29.6543	4.24693	44
2	2.27	28.2222	3.90122	44
2	2.27	28.9629	4.24693	44
2	2.27	29.4568	3.7037	45
2	2.27	29.8518	4.2963	45
2	2.27	28.2222	4	45
2	2.27	28.8148	4.44444	45
2	2.27	29.6543	3.85185	46
2	2.27	30.1481	4.54322	46
2	2.27	29.7037	3.90122	47
2	2.27	30.2963	4.59259	47
2	2.27	29.9012	4.04937	48
2	2.27	30.4444	4.79011	48
2	2.27	30.0988	4.19752	49
2	2.27	30.642	4.98767	49
2	2.27	30.0988	4.34567	50
2	2.27	30.5432	5.08641	50
2	2.27	30.2469	4.44444	51
2	2.27	30.6914	5.08641	51
2	2.27	30.2469	4.39507	52
2	2.27	30.8889	5.13581	52
2	2.27	30.3951	4.74074	53
2	2.27	31.0864	5.23456	53
2	2.27	30.642	4.88889	54
2	2.27	31.3333	5.48148	54
2	2.27	30.7407	5.03704	55
2	2.27	31.4321	5.53085	55
2	2.27	30.7901	4.98767	56
2	2.27	31.4815	5.58026	56
2	2.27	30.642	5.18519	58
2	2.27	31.4815	5.58026	58
2	2.27	30.0988	5.9753	63
2	2.27	31.1358	6.46915	63
2	2.27	30.6914	5.9753	64
2	2.27	31.4321	6.66667	64
2	2.27	30.5926	6.12344	65
2	2.27	31.3333	7.06174	65
2	2.27	31.1358	6.321	66
2	2.27	31.7284	7.30863	66
2	2.27	31.3333	6.321	67
2	2.27	32.0741	7.25926	67
2	2.27	31.7284	6.76544	68
2	2.27	32.321	7.60493	68
2	2.27	31.9259	7.16048	69
2	2.27	32.6666	7.90122	69
2	2.27	32.4198	7.30863	70
2	2.27	32.9629	8.24693	70
2	2.27	32.6666	7.55556	71
2	2.27	33.1111	8.34567	71
2	2.27	32.7654	7.85185	72
2	2.27	33.5062	8.64196	72
2	2.27	33.1605	8.09878	73
2	2.27	33.7531	8.98767	73
2	2.27	33.5062	8.39507	74
2	2.27	34.1975	9.28396	74
2	2.27	33.9506	8.64196	75
2	2.27	34.4444	9.28396	75
2	2.27	34	8.54322	76
2	2.27	34.7407	9.48148	76
2	2.27	34.3457	9.03704	77
2	2.27	35.037	9.77778	77
2	2.27	34.4938	9.28396	78
2	2.27	35.2839	10.0741	78
2	2.27	35.0864	9.77778	79
2	2.27	35.9753	10.5185	79
2	2.27	35.679	10.1729	80
2	2.27	36.4691	10.716	80
2	2.27	35.7284	10.2222	81
2	2.27	36.6173	10.7654	81
2	2.27	35.9259	10.0741	82
2	2.27	36.6666	10.4691	82
2	2.27	36.0741	9.92593	83
2	2.27	36.9136	10.3704	83
2	2.27	36.4198	9.72841	84
2	2.27	37.4568	10.1234	84
2	2.27	37.0124	9.9753	85
2	2.27	37.9012	10.2716	85
2	2.27	37.5062	9.92593	86
2	2.27	38.4938	10.2222	86
2	2.27	37.7531	9.62963	87
2	2.27	38.642	9.92593	87
2	2.28	0.765426	-0.814833	0
2	2.28	1.40739	-1.50617	0
2	2.28	1.25924	0.370352	0
2	2.28	2.14813	0.271611	0
2	2.28	7.23457	-1.50617	5
2	2.28	8.32098	-1.90124	5
2	2.28	7.08643	-0.518537	5
2	2.28	8.2222	-0.370389	5
2	2.28	11.4321	-1.65431	10
2	2.28	12.1728	-1.95061	10
2	2.28	11.4321	-0.518537	10
2	2.28	12.5185	-0.172833	10
2	2.28	13.5062	-2.14817	15
2	2.28	14.2469	-2.24691	15
2	2.28	13.4568	-0.518537	15
2	2.28	14.4444	-0.320981	15
2	2.28	15.8272	-2.49383	20
2	2.28	16.5679	-2.24691	20
2	2.28	15.8272	-0.962981	20
2	2.28	16.6666	-0.567907	20
2	2.28	17.358	-0.962981	25
2	2.28	18.1975	-0.814833	25
2	2.28	19.6296	-1.55557	30
2	2.28	20.6173	-1.40743	30
2	2.28	21.2592	-2.19754	35
2	2.28	22.3951	-2.14817	35
2	2.28	23.1358	-2.5432	40
2	2.28	24.1728	-2.34569	40
2	2.28	24.6173	-2.49383	45
2	2.28	25.5555	-2.29631	45
2	2.28	25.9012	-2.74076	50
2	2.28	27.037	-2.74076	50
2	2.28	27.9753	-2.88891	55
2	2.28	28.9629	-2.69135	55
2	2.28	29.9506	-2.88891	60
2	2.28	31.037	-2.74076	60
2	2.28	32.0741	-2.98765	65
2	2.28	33.2099	-2.64198	65
2	2.28	33.4568	-3.23457	70
2	2.28	34.4444	-3.38272	70
2	2.28	34	-3.97531	75
2	2.28	34.8395	-4.37039	75
2	2.28	34.1481	-3.67902	80
2	2.28	34.2963	-4.56791	80
2	2.28	35.4321	-3.23457	85
2	2.28	36.321	-3.08643	85
2	2.28	36.6173	-2.8395	90
2	2.28	37.5555	-2.59261	90
2	2.28	37.4074	-2.59261	95
2	2.28	38.5432	-2.24691	95
2	2.28	40.4198	-2.39506	100
2	2.28	41.5555	-1.60494	100
2	2.28	39.8272	-1.1605	100
2	2.28	40.9629	-0.419759	100
2	2.28	46.0494	0.222204	105
2	2.28	46.9876	0.864204	105
2	2.28	45.358	1.20987	105
2	2.28	46.2469	1.90124	105
2	2.28	48.1235	0.666648	110
2	2.28	48.4198	1.35802	110
2	2.28	47.1358	1.95061	110
2	2.28	48.2222	2.39506	110
2	2.28	49.6049	0.765426	115
2	2.28	50.3951	0.913574	115
2	2.28	49.1111	1.99998	115
2	2.28	50.0494	2.44443	115
2	2.28	52.8642	1.95061	120
2	2.28	53.6049	2.5432	120
2	2.28	52.3704	2.74072	120
2	2.28	53.2592	3.23457	120
2	2.28	54.2963	1.99998	125
2	2.28	54.6914	2.64198	125
2	2.28	53.7531	3.23457	125
2	2.28	54.5432	3.82717	125
2	2.28	55.1852	2.24691	130
2	2.28	55.7284	2.8395	130
2	2.28	55.5802	3.67902	130
2	2.28	56.4198	4.17283	130
2	2.28	57.0124	3.62961	135
2	2.28	57.9012	3.87654	135
2	2.28	58.0494	3.43209	140
2	2.28	58.8889	3.87654	140
2	2.28	59.037	3.53087	145
2	2.28	59.9753	3.82717	145
2	2.28	62.4938	2.88887	150
2	2.28	63.3827	2.93828	150
2	2.28	62.0494	4.5185	150
2	2.28	62.7407	5.30865	150
2	2.29	0.246487	-0.918756	0
2	2.29	0.87395	-1.54622	0
2	2.29	0.918756	0.336134	0
2	2.29	1.68067	0.649849	0
2	2.29	6.70027	0.784303	10
2	2.29	7.41738	0.87395	10
2	2.29	6.56582	1.94958	10
2	2.29	7.50699	2.48739	10
2	2.29	15.7983	1.14286	20
2	2.29	16.5154	0.963597	20
2	2.29	16.2017	2.17368	20
2	2.29	17.0084	2.44259	20
2	2.29	23.4174	0.87395	30
2	2.29	24.1793	0.694689	30
2	2.29	23.8207	1.81513	30
2	2.29	24.7619	1.90477	30
2	2.29	29.5126	0.739496	40
2	2.29	30.2297	0.605042	40
2	2.29	30.9019	1.99439	50
2	2.29	31.6191	1.2325	50
2	2.29	35.2045	2.89076	60
2	2.29	35.9216	3.02521	60
2	2.29	38.3417	3.96639	70
2	2.29	39.1036	3.83193	70
2	2.29	42.1961	5.57983	80
2	2.29	43.0476	5.71429	80
2	2.29	44.5266	6.4762	90
2	2.29	45.1989	5.98319	90
2	2.29	45.2885	6.56582	100
2	2.29	45.6919	7.05882	100
2	2.29	45.2437	6.4762	110
2	2.29	45.8263	6.83472	110
2	2.29	45.8712	7.37254	120
2	2.29	46.8123	7.50699	120
2	2.29	48.9188	8.17926	130
2	2.29	49.591	8.26891	130
2	2.29	51.8767	9.61345	140
2	2.29	52.8179	9.70309	140
2	2.29	53.8039	10.3305	150
2	2.29	54.8796	10.5098	150
2	2.3	0.89637	-0.582622	0
2	2.3	1.65825	-0.627462	0
2	2.3	0.627462	0.403361	0
2	2.3	1.25489	0.134454	0
2	2.3	7.30531	0.0896471	10
2	2.3	8.29133	-0.268908	10
2	2.3	7.43976	1.88235	10
2	2.3	8.29133	1.88235	10
2	2.3	13.9384	1.16528	20
2	2.3	14.521	0.582622	20
2	2.3	13.4902	3.63025	20
2	2.3	13.9832	4.30252	20
2	2.3	18.1961	3.40615	30
2	2.3	18.9132	3.67506	30
2	2.3	17.7479	4.92998	30
2	2.3	18.465	5.10924	30
2	2.3	19.6303	4.66108	40
2	2.3	20.3922	4.70588	40
2	2.3	19.4958	5.96077	40
2	2.3	20.3025	6.40897	40
2	2.3	21.6023	4.57143	50
2	2.3	22.3641	4.25771	50
2	2.3	22.0056	6.05042	50
2	2.3	22.6779	6.31933	50
2	2.3	24.9188	3.54061	60
2	2.3	25.591	2.95798	60
2	2.3	24.7395	5.82632	60
2	2.3	24.6947	6.7675	60
2	2.3	27.9664	3.36134	70
2	2.3	28.9524	2.91318	70
2	2.3	27.6527	5.64706	70
2	2.3	28.1456	6.36413	70
2	2.3	32.493	2.01681	80
2	2.3	32.8964	1.43418	80
2	2.3	32.4482	3.22689	80
2	2.3	33.1204	2.73388	80
2	2.3	37.0644	-0.224101	90
2	2.3	37.6023	-1.12044	90
2	2.3	37.1989	1.21008	90
2	2.3	38.0504	1.29973	90
2	2.3	41.6807	-0.627462	100
2	2.3	42.2633	-1.16528	100
2	2.3	41.5462	0.448168	100
2	2.3	42.2185	0.448168	100
2	2.3	43.3838	-0.851529	110
2	2.3	43.8319	-1.5238	110
2	2.3	43.1149	-0.179261	110
2	2.3	43.8767	-0.268908	110
2	2.3	45.9384	-3.67506	120
2	2.3	46.521	-4.12326	120
2	2.3	46.0728	-2.33052	120
2	2.3	46.8796	-2.46497	120
2	2.3	49.7031	-5.78151	130
2	2.3	50.3305	-6.22968	130
2	2.3	49.9272	-4.61624	130
2	2.3	50.465	-4.07842	130
2	2.3	52.437	-6.7675	140
2	2.3	53.0644	-7.0364	140
2	2.3	52.3922	-6.00561	140
2	2.3	51.8544	-6.67788	140
2	2.3	57.7703	-5.51261	150
2	2.3	58.4426	-6.22968	150
2	2.3	57.4566	-3.31654	150
2	2.3	57.9944	-2.73388	150
3	3.01	0.747664	-1.64484	0
3	3.01	1.74456	-1.99378	0
3	3.01	0.897196	-0.249215	0
3	3.01	1.84422	-0.249215	0
3	3.01	6.52961	-1.14641	10
3	3.01	7.62617	-0.747645	10
3	3.01	6.82867	0.249215	10
3	3.01	7.82553	0.398748	10
3	3.01	10.0187	1.14641	20
3	3.01	11.215	1.24611	20
3	3.01	9.42056	2.39254	20
3	3.01	10.4175	2.59191	20
3	3.01	15.7508	1.09658	30
3	3.01	16.8972	1.14641	30
3	3.01	15.4517	2.9408	30
3	3.01	16.4486	3.14021	30
3	3.01	21.1339	3.68847	40
3	3.01	21.9813	4.33647	40
3	3.01	20.6355	4.58566	40
3	3.01	21.6324	4.9346	40
3	3.01	25.6698	3.9377	50
3	3.01	26.8661	3.9377	50
3	3.01	25.271	5.68226	50
3	3.01	26.2679	5.68226	50
3	3.01	29.3582	2.99067	60
3	3.01	30.4548	2.79127	60
3	3.01	29.5576	5.3832	60
3	3.01	30.405	5.43303	60
3	3.01	31.9003	3.28974	70
3	3.01	32.6978	2.44237	70
3	3.01	31.9502	6.08099	70
3	3.01	32.8972	6.47976	70
3	3.01	35.2897	6.92836	80
3	3.01	36.3863	7.37695	80
3	3.01	34.9907	7.77572	80
3	3.01	35.8879	8.12462	80
3	3.01	39.3271	4.88473	90
3	3.01	40.1745	4.58566	90
3	3.01	39.7259	7.02806	90
3	3.01	40.8224	7.07789	90
3	3.01	39.4766	8.62305	90
3	3.01	40.2741	9.02181	90
3	3.01	42.1184	4.08723	100
3	3.01	42.2679	2.79127	100
3	3.01	43.8629	6.77882	100
3	3.01	44.7103	6.57946	100
3	3.01	43.5639	8.42368	100
3	3.01	44.461	8.92211	100
3	3.01	49.595	6.42993	110
3	3.01	50.4922	6.62929	110
3	3.01	49.3956	7.52649	110
3	3.01	50.4424	7.62619	110
3	3.01	48.7477	9.86918	110
3	3.01	48.0498	9.81931	110
3	3.01	55.8255	5.68226	120
3	3.01	56.7227	5.43303	120
3	3.01	56.1745	6.92836	120
3	3.01	56.7726	6.33022	120
3	3.01	56.1745	9.17135	120
3	3.01	56.972	9.42058	120
3	3.01	62.2554	6.18069	130
3	3.01	63.053	6.28039	130
3	3.01	62.1558	7.42679	130
3	3.01	62.9533	6.77882	130
3	3.01	62.3551	9.12151	130
3	3.01	63.1526	9.07164	130
3	3.02	0.747664	-1.64484	0
3	3.02	1.74456	-1.99378	0
3	3.02	0.897196	-0.249215	0
3	3.02	1.84422	-0.249215	0
3	3.02	6.52961	-1.14641	10
3	3.02	7.62617	-0.747645	10
3	3.02	6.82867	0.249215	10
3	3.02	7.82553	0.398748	10
3	3.02	10.0187	1.14641	20
3	3.02	11.215	1.24611	20
3	3.02	9.42056	2.39254	20
3	3.02	10.4175	2.59191	20
3	3.02	15.7508	1.09658	30
3	3.02	16.8972	1.14641	30
3	3.02	15.4517	2.9408	30
3	3.02	16.4486	3.14021	30
3	3.02	21.1339	3.68847	40
3	3.02	21.9813	4.33647	40
3	3.02	20.6355	4.58566	40
3	3.02	21.6324	4.9346	40
3	3.02	25.6698	3.9377	50
3	3.02	26.8661	3.9377	50
3	3.02	25.271	5.68226	50
3	3.02	26.2679	5.68226	50
3	3.02	29.3582	2.99067	60
3	3.02	30.4548	2.79127	60
3	3.02	29.5576	5.3832	60
3	3.02	30.405	5.43303	60
3	3.02	31.9003	3.28974	70
3	3.02	32.6978	2.44237	70
3	3.02	31.9502	6.08099	70
3	3.02	32.8972	6.47976	70
3	3.02	35.2897	6.92836	80
3	3.02	36.3863	7.37695	80
3	3.02	34.9907	7.77572	80
3	3.02	35.8879	8.12462	80
3	3.02	39.3271	4.88473	90
3	3.02	40.1745	4.58566	90
3	3.02	39.7259	7.02806	90
3	3.02	40.8224	7.07789	90
3	3.02	39.4766	8.62305	90
3	3.02	40.2741	9.02181	90
3	3.02	42.1184	4.08723	100
3	3.02	42.2679	2.79127	100
3	3.02	43.8629	6.77882	100
3	3.02	44.7103	6.57946	100
3	3.02	43.5639	8.42368	100
3	3.02	44.461	8.92211	100
3	3.02	49.595	6.42993	110
3	3.02	50.4922	6.62929	110
3	3.02	49.3956	7.52649	110
3	3.02	50.4424	7.62619	110
3	3.02	48.7477	9.86918	110
3	3.02	48.0498	9.81931	110
3	3.02	55.8255	5.68226	120
3	3.02	56.7227	5.43303	120
3	3.02	56.1745	6.92836	120
3	3.02	56.7726	6.33022	120
3	3.02	56.1745	9.17135	120
3	3.02	56.972	9.42058	120
3	3.02	62.2554	6.18069	130
3	3.02	63.053	6.28039	130
3	3.02	62.1558	7.42679	130
3	3.02	62.9533	6.77882	130
3	3.02	62.3551	9.12151	130
3	3.02	63.1526	9.07164	130
3	3.03	0.0987407	-2.41974	0
3	3.03	-0.0494074	-3.55556	0
3	3.03	0.740741	0.0987778	0
3	3.03	1.58022	0.197519	0
3	3.03	0.148148	2.41974	0
3	3.03	-0.296296	3.25926	0
3	3.03	6.56789	-0.148148	20
3	3.03	7.50615	-0.641963	20
[truncated: 6,796 more rows]
