# Supplementary material for: Scaling of speed with group size in cooperative transport by the ant Novomessor cockerelli
Source: PLoS One. 2018 Oct 9;13(10):e0205400. doi: 10.1371/journal.pone.0205400 (PMC6177163; doi:10.1371/journal.pone.0205400)
Supplement: S6 File — (XLSX) [file pone.0205400.s006.xlsx]

## Sheet: Ants_fulloccupancy
Group size	ID	X	Y	Time
1	1.01	0	0	0
1	1.01	0.636375	0.136364	0
1	1.01	3.99999	1.54548	10
1	1.01	4.54544	1.59092	10
1	1.02	0	0	0
1	1.02	0.500011	0.181807	0
1	1.02	1.86365	-2.50002	10
1	1.02	2.45455	-2.59091	10
1	1.02	11.1364	1.63636	20
1	1.02	11.8182	2.22726	20
1	1.02	18.0455	2.90908	30
1	1.02	18.5	3.36361	30
1	1.02	21.4546	6.45453	40
1	1.02	22.0909	6.95455	40
1	1.02	24.9091	8.54543	50
1	1.02	25.2273	9.27273	50
1	1.02	30.1818	8.86364	60
1	1.02	30.7727	9.36361	60
1	1.02	37	6.7727	70
1	1.02	37.5909	6.18181	70
1	1.02	46.0909	8.45455	80
1	1.02	46.8182	8.63635	80
1	1.02	49.8182	5.95452	90
1	1.02	50.4091	5.49999	90
1	1.02	49.9546	6.36361	100
1	1.02	50.5	6.13636	100
1	1.03	0	0	0
1	1.03	0.636375	0.454534	0
1	1.03	3.45453	1.63636	10
1	1.03	4.09091	2.13634	10
1	1.03	8.49999	3.72726	20
1	1.03	9	4.36364	20
1	1.03	9.40909	3.49998	30
1	1.03	9.99999	3.40909	30
1	1.04	0	0	0
1	1.04	0.500011	0.363614	0
1	1.04	2.04545	-0.909102	10
1	1.04	2.09093	-1.63636	10
1	1.05	0	0	0
1	1.05	0.499977	0.500011	0
1	1.05	6.63634	3.09092	10
1	1.05	7.36364	3.36365	10
1	1.05	9.09089	3.40909	20
1	1.05	9.68182	3.40909	20
1	1.05	18.3182	3.77274	30
1	1.05	19.0909	3.36365	30
1	1.05	19.9545	3.50001	40
1	1.05	20.7727	3.63638	40
1	1.06	0	0	0
1	1.06	-0.0454773	-0.863625	0
1	1.06	11.6364	0.0909205	10
1	1.06	12.5455	0.136364	10
1	1.06	24.9545	7.86365	20
1	1.06	25.3636	8.72727	20
1	1.07	0	0	0
1	1.07	0.435624	0.237624	0
1	1.07	2.37624	0.19803	10
1	1.07	2.89108	0.158406	10
1	1.08	0	0	0
1	1.08	0.475248	0.871277	0
1	1.08	2.73267	0.237624	10
1	1.08	3.44554	0.475248	10
1	1.08	6.8515	2.33661	20
1	1.08	7.76237	2.33661	20
1	1.08	12.9109	1.22771	30
1	1.08	13.6238	0.712871	30
1	1.08	20.6337	-1.42574	40
1	1.08	21.2277	-2.09902	40
1	1.09	0	0	0
1	1.09	0.633653	0.0792178	0
1	1.09	10.5346	-4.0396	10
1	1.09	11.2475	-4.19801	10
1	1.09	20.4752	-5.62375	20
1	1.09	21.2673	-5.54456	20
1	1.09	30.8911	-7.52474	30
1	1.09	31.5247	-7.24752	30
1	1.09	39.9604	-6.25744	40
1	1.09	40.7921	-5.86138	40
1	1.09	49.4257	-4.9901	50
1	1.09	50.4158	-4.9505	50
1	1.1	0	0	0
1	1.1	0.673248	-0.356436	0
1	1.1	7.88118	1.8218	10
1	1.1	8.67327	1.8218	10
1	1.1	15.1287	3.8812	20
1	1.1	16.1584	3.72279	20
1	1.1	22.0594	4.9901	30
1	1.1	22.6534	4.9901	30
1	1.1	30.0594	2.73267	40
1	1.1	30.6535	2.65349	40
1	1.1	31.7228	2.69308	50
1	1.1	32.1188	2.17824	50
1	1.1	37.8614	1.8614	60
1	1.1	38.4554	1.70299	60
1	1.11	0	0	0
1	1.11	0.871277	0.0791881	0
1	1.11	0.871277	0.237624	10
1	1.11	1.58415	0.633653	10
1	1.12	0	0	0
1	1.12	-0.435653	0.316842	0
1	1.12	2.81189	2.49505	10
1	1.12	3.40595	2.7723	10
1	1.12	16.3564	3.8416	20
1	1.12	16.9505	4.19804	20
1	1.12	22.6535	5.66338	30
1	1.12	23.1287	6.13862	30
1	1.12	22.8515	5.50497	40
1	1.12	22.9703	4.87129	40
1	1.12	23.802	5.50497	50
1	1.12	24.3168	5.86141	50
1	1.13	0	0	0
1	1.13	0.554465	-0.277218	0
1	1.13	0.792089	-2.33664	10
1	1.13	0.19803	-2.9307	10
1	1.13	4.0792	-1.74258	20
1	1.13	4.83169	-1.98021	20
1	1.13	4.11882	-1.66337	30
1	1.13	4.79207	-1.90099	30
1	1.13	4.39604	-1.66337	40
1	1.13	5.06932	-1.90099	40
1	1.13	4.79207	-1.8614	50
1	1.13	5.38613	-1.66337	50
1	1.13	5.42575	-1.66337	60
1	1.13	6.05941	-1.54455	60
1	1.13	5.66338	-1.50496	70
1	1.13	6.25744	-1.34652	70
1	1.13	5.86138	-1.42574	80
1	1.13	6.49506	-1.18812	80
1	1.13	6.49506	-0.435653	90
1	1.13	6.61387	0.316842	90
1	1.13	10.7327	-1.34652	100
1	1.13	11.4852	-1.74258	100
1	1.13	18.7723	-5.30694	110
1	1.13	19.3663	-5.901	110
1	1.13	20.3168	-4.75248	120
1	1.13	20.8317	-4.71288	120
1	1.14	0	0	0
1	1.14	0.0792178	-0.712871	0
1	1.14	5.06932	-0.712871	10
1	1.14	5.62375	-0.158436	10
1	1.14	12.3564	0.633653	20
1	1.14	13.1089	0.990089	20
1	1.14	19.3267	1.26731	30
1	1.14	20.1188	1.26731	30
1	1.14	26.4158	2.37624	40
1	1.14	27.2475	2.41583	40
1	1.14	29.5842	2.89108	50
1	1.14	29.8218	3.20792	50
1	1.15	0	0	0
1	1.15	0.712871	-0.158436	0
1	1.15	1.86137	0.39603	10
1	1.15	1.86137	-0.158436	10
1	1.15	7.28712	-0.514871	20
1	1.15	8.03958	-0.792089	20
1	1.15	11.0891	0.871277	30
1	1.15	11.7228	0.514842	30
1	1.15	14.8911	0.475248	40
1	1.15	15.3663	-0.0396238	40
1	1.15	18.9307	0.871277	50
1	1.15	19.1287	0.0791881	50
1	1.15	23.2475	2.49505	60
1	1.15	24	2.13861	60
1	1.15	27.7228	4.0792	70
1	1.15	28.3168	3.56436	70
1	1.15	31.8416	4.2376	80
1	1.15	32.2772	3.64354	80
1	1.15	35.3663	4.83166	90
1	1.15	36	4.43563	90
1	1.15	39.0891	2.85149	100
1	1.15	39.4059	2.33661	100
1	1.15	44.6733	2.61386	110
1	1.15	45.1089	2.13861	110
1	1.16	0	0	0
1	1.16	-0.435653	-0.594059	0
1	1.16	2.37624	-2.57427	10
1	1.16	2.89108	-2.69308	10
1	1.16	2.77227	-2.17824	20
1	1.16	3.28711	-2.13861	20
1	1.16	2.85149	-2.57427	30
1	1.16	3.64354	-2.81189	30
1	1.16	5.90097	-0.396059	40
1	1.16	6.29703	0.316812	40
1	1.16	13.2277	-1.02971	50
1	1.16	13.901	-0.673277	50
1	1.16	20.3168	-1.26734	60
1	1.16	20.9901	-0.990119	60
1	1.16	27.6435	-3.36636	70
1	1.16	28.1584	-2.85149	70
1	1.16	34.1782	-3.44554	80
1	1.16	34.8911	-3.16833	80
1	1.16	39.0891	-4.75248	90
1	1.16	39.604	-4.9505	90
1	1.16	41.703	-5.02972	100
1	1.16	42.3762	-5.10891	100
1	1.17	0	0	0
1	1.17	0.118812	-0.673248	0
1	1.17	12.5545	0.673277	10
1	1.17	12.6337	-0.158406	10
1	1.17	23.3663	0.871307	20
1	1.17	24.1584	0.871307	20
1	1.17	33.5842	2.0198	30
1	1.17	34.3366	2.09902	30
1	1.17	33.5842	2.0198	30
1	1.17	34.3366	2.09902	30
1	1.18	0	0	0
1	1.18	0.633653	-0.514842	0
1	1.18	9.9802	-2.09902	10
1	1.18	10.6139	-2.53464	10
1	1.18	7.2079	-0.39603	20
1	1.18	7.88118	-0.158406	20
1	1.18	19.4455	-2.17821	30
1	1.18	20.2376	-2.29702	30
1	1.19	0	0	0
1	1.19	0.871307	0.158406	0
1	1.19	9.70298	-3.68317	10
1	1.19	10.4951	-3.56436	10
1	1.19	20.5941	-8.51486	20
1	1.19	21.505	-8.59408	20
1	1.19	26.4555	-10.3366	30
1	1.19	27.0495	-9.70298	30
1	1.19	33.2277	-9.70298	40
1	1.19	34.0594	-9.46536	40
1	1.19	41.1881	-8.35646	50
1	1.19	42.0594	-8.43564	50
1	1.19	49.1485	-7.80199	60
1	1.19	49.5446	-7.20793	60
1	1.2	0	0	0
1	1.2	0.316812	-0.673277	0
1	1.2	6.69306	-4.87129	10
1	1.2	7.28712	-4.63366	10
1	1.2	20.6336	-2.09902	20
1	1.2	21.3069	-1.8614	20
1	1.21	0	0	0
1	1.21	0.9	0.15	0
1	1.21	16.1	2.25	10
1	1.21	16.9	2.14999	10
1	1.22	0	0	0
1	1.22	0.699975	-0.3	0
1	1.22	11.15	-3.65002	10
1	1.22	11.9	-3.9	10
1	1.22	15.3	-1.10003	20
1	1.22	15.85	-0.500025	20
1	1.23	0	0	0
1	1.23	0.399975	-0.499987	0
1	1.23	14.75	-1.5	10
1	1.23	15.5	-1.95	10
1	1.23	25.65	-1.75001	20
1	1.23	26.3	-2.20001	20
1	1.23	37.7	-2.1	30
1	1.23	38.45	-2.7	30
1	1.23	48.75	-0.15	40
1	1.23	49.5	-0.499987	40
1	1.24	0	0	0
1	1.24	0.75	0.499987	0
1	1.24	7.5	0.75	10
1	1.24	8.1	0.249975	10
1	1.24	8.80001	-3.3	20
1	1.24	8.89999	-4.00001	20
1	1.24	11.05	-2.50001	30
1	1.24	11.45	-1.60001	30
1	1.24	14.2	-1.45001	40
1	1.24	14.9	-1.25002	40
1	1.24	15	-2.05001	50
1	1.24	15.7	-2.1	50
1	1.24	21.45	-1.10003	60
1	1.24	22.2	-0.800025	60
1	1.24	35.7	-4.30001	70
1	1.24	36.55	-4.40003	70
1	1.24	45.6	-6.10001	80
1	1.24	46.4	-6.20003	80
1	1.24	53.25	-5.35001	90
1	1.24	54.1	-5.35001	90
1	1.25	0	0	0
1	1.25	0.550013	-0.100013	0
1	1.25	3.50002	-1.30001	10
1	1.25	3.80003	-0.500025	10
1	1.25	18.1	2.59999	20
1	1.25	19.1	2.34998	20
1	1.25	29.5	-3.15	30
1	1.25	30.25	-3.40001	30
1	1.25	39	-6	40
1	1.25	39.9	-6.10001	40
1	1.26	0	0	0
1	1.26	0.500025	0	0
1	1.26	13.5	1.45001	10
1	1.26	14.1	1.5	10
1	1.26	16	0.700013	20
1	1.26	16.65	0.250013	20
1	1.26	16.35	0.250013	30
1	1.26	17	0.349988	30
1	1.26	25.4	-2.14999	40
1	1.26	26.15	-2.50001	40
1	1.26	32.4	-4.69999	50
1	1.26	33.05	-5.05001	50
1	1.26	32.7	-4.60001	60
1	1.26	33.4	-4.90001	60
1	1.27	0	0	0
1	1.27	0.6	-0.499987	0
1	1.27	5.4	-6.19999	10
1	1.27	6.04999	-6.49999	10
1	1.27	15	-7.14998	20
1	1.27	15.85	-7.09999	20
1	1.27	23.1	-7.65	30
1	1.27	23.7	-8.04997	30
1	1.27	34.4	-8.59999	40
1	1.27	35.35	-9	40
1	1.27	43.4	-8.55	50
1	1.27	44.2	-8.79997	50
1	1.28	0	0	0
1	1.28	0.3	-0.850012	0
1	1.28	15.25	1.65	10
1	1.28	16.15	1.39999	10
1	1.28	26	-0.3	20
1	1.28	26.55	-0.950025	20
1	1.28	37.05	0.799987	30
1	1.28	37.95	0.549975	30
1	1.28	44.4	3.45	40
1	1.28	44.95	2.89999	40
1	1.28	54.3	7.8	50
1	1.28	54.9	7.44998	50
1	1.29	0	0	0
1	1.29	0.550013	-0.499987	0
1	1.29	6.55001	-3.34999	10
1	1.29	7.05	-3.6	10
1	1.29	6.9	-3.04999	20
1	1.29	7.2	-2.65001	20
1	1.29	14.15	1.15001	30
1	1.29	14.85	1.5	30
1	1.29	19	2.29999	40
1	1.29	19.65	2.05001	40
1	1.29	20.75	1.24999	50
1	1.29	21.45	0.75	50
1	1.29	25.85	0.45	60
1	1.29	26.6	0.250012	60
1	1.29	26.6	0.100012	70
1	1.29	25.8	-0.100013	70
1	1.29	35.3	1.2	80
1	1.29	36.15	1.05	80
1	1.29	45.7	4.65	90
1	1.29	46.45	4.39999	90
1	1.3	0	0	0
1	1.3	0.649988	-0.9	0
1	1.3	14.1	3.45	10
1	1.3	14.85	3.45	10
1	1.3	17.65	3.95003	20
1	1.3	18.35	4.10002	20
1	1.3	29.75	3.3	30
1	1.3	30.15	2.60003	30
1	1.3	36	2.35001	40
1	1.3	36.7	2.20001	40
1	1.3	36.15	2.30003	50
1	1.3	36.7	2.30003	50
2	2.01	0	0	0
2	2.01	0.672897	0.336449	0
2	2.01	0.485972	1.04672	0
2	2.01	1.15887	0.710271	0
2	2.01	7.14017	0.149523	10
2	2.01	7.77569	0.448598	10
2	2.01	7.28972	1.15887	10
2	2.01	8.22429	0.971972	10
2	2.01	13.6075	-0.485972	20
2	2.01	14.3551	-0.149523	20
2	2.01	13.9813	0.635523	20
2	2.01	14.8785	0.336449	20
2	2.01	20.1121	0.261673	30
2	2.01	20.9346	0.747673	30
2	2.01	20.5981	1.49532	30
2	2.01	21.4579	1.60747	30
2	2.01	26.2804	1.79439	40
2	2.01	26.9159	1.86917	40
2	2.01	26.6168	2.65421	40
2	2.01	27.2897	2.57944	40
2	2.01	31.1028	6.0187	50
2	2.01	31.9252	5.86915	50
2	2.01	30.3551	7.28972	50
2	2.01	30.8785	7.99999	50
2	2.01	38.4673	6.84112	60
2	2.01	39.1028	6.35515	60
2	2.01	38.5047	9.04674	60
2	2.01	38.9906	9.30841	60
2	2.02	0	0	0
2	2.02	-0.0373738	-0.859794	0
2	2.02	-0.149523	2.28039	0
2	2.02	0.0374019	2.91589	0
2	2.02	4.29908	0.486	10
2	2.02	4.93458	-0.0373738	10
2	2.02	3.88786	2.72899	10
2	2.02	4.48598	3.10281	10
2	2.02	9.12151	-3.99998	20
2	2.02	9.57011	-4.8598	20
2	2.02	9.71964	-3.47664	20
2	2.02	10.3552	-4.07476	20
2	2.02	13.3458	-7.40187	30
2	2.02	13.8692	-7.92521	30
2	2.02	13.9439	-6.4299	30
2	2.02	14.5794	-6.8785	30
2	2.02	17.7196	-9.53271	40
2	2.02	18.5047	-9.75701	40
2	2.02	18.0561	-8.56074	40
2	2.02	18.7664	-8.89719	40
2	2.02	21.5701	-9.64486	50
2	2.02	22.2056	-10.0187	50
2	2.02	21.4953	-8.37381	50
2	2.02	22.0561	-8.56074	50
2	2.02	26.6916	-8.56074	60
2	2.02	27.6262	-8.63551	60
2	2.02	26.9159	-7.55139	60
2	2.02	27.7757	-7.28972	60
2	2.02	31.2523	-7.51402	70
2	2.02	31.8131	-8.18692	70
2	2.02	30.8785	-5.3084	70
2	2.02	31.5514	-4.89718	70
2	2.02	33.4953	-1.71962	80
2	2.02	34.4299	-1.64484	80
2	2.02	32.2243	-0.299047	80
2	2.02	32.2243	0.635523	80
2	2.02	38.8785	1.30842	90
2	2.02	39.6636	1.1215	90
2	2.02	38.9907	2.65421	90
2	2.02	39.6262	3.14019	90
2	2.02	43.0654	-0.336449	100
2	2.02	43.514	-1.00935	100
2	2.02	43.8879	1.08412	100
2	2.02	44.486	1.08412	100
2	2.03	0	0	0
2	2.03	0.59815	-0.299047	0
2	2.03	0.299075	1.00935	0
2	2.03	1.1215	0.934598	0
2	2.03	7.06542	-0.224299	10
2	2.03	7.55142	-0.747645	10
2	2.03	7.51402	1.79439	10
2	2.03	8.11217	2.35514	10
2	2.03	14.9533	2.54207	20
2	2.03	15.4393	2.24299	20
2	2.03	14.6542	4.41123	20
2	2.03	14.6916	5.30843	20
2	2.03	21.3458	3.92523	30
2	2.03	21.9813	3.85049	30
2	2.03	21.458	5.30843	30
2	2.03	22.1309	5.45795	30
2	2.03	28.8598	4.97198	40
2	2.03	29.757	5.19628	40
2	2.03	29.4206	6.16822	40
2	2.03	30.1309	6.4673	40
2	2.03	36.8972	5.04673	50
2	2.03	37.6822	4.85983	50
2	2.03	37.271	6.57945	50
2	2.03	38.0935	7.02805	50
2	2.03	44.0374	4.29908	60
2	2.03	44.5981	3.92523	60
2	2.03	44.1495	5.98133	60
2	2.03	44.2991	6.76637	60
2	2.04	0	0	0
2	2.04	0.635495	0.299047	0
2	2.04	-0.336449	0.747645	0
2	2.04	0.485972	1.04672	0
2	2.04	7.81307	2.61681	10
2	2.04	8.22429	3.17756	10
2	2.04	7.06542	3.36449	10
2	2.04	7.62617	3.96261	10
2	2.04	14.3925	3.51401	20
2	2.04	15.0654	3.96261	20
2	2.04	14.0561	4.22428	20
2	2.04	14.9533	4.48598	20
2	2.04	21.4953	2.87849	30
2	2.04	22.4299	2.95326	30
2	2.04	21.7196	3.99998	30
2	2.04	22.3178	3.88783	30
2	2.05	0	0	0
2	2.05	0.592611	-0.148139	0
2	2.05	0.0740833	1.48147	0
2	2.05	0.888889	1.55556	0
2	2.05	3.96297	-0.962972	10
2	2.05	4.74075	-1.11111	10
2	2.05	4	0.629639	10
2	2.05	4.88889	0.592583	10
2	2.05	6.4815	-1.66667	20
2	2.05	7	-1.77778	20
2	2.05	6.03706	0.148139	20
2	2.05	6.4815	0.592583	20
2	2.05	8	-2.14814	30
2	2.05	8.66667	-2.29631	30
2	2.05	7.96297	-0.296306	30
2	2.05	8.59261	-0.0740833	30
2	2.05	10.3704	-3.29631	40
2	2.05	11.1852	-3.77778	40
2	2.05	10.1482	-1.25925	40
2	2.05	10.4444	-0.703694	40
2	2.05	13.2593	-4.18519	50
2	2.05	13.7778	-4.48147	50
2	2.05	13.1852	-2.51853	50
2	2.05	13.7778	-2.18519	50
2	2.05	15.5556	-4.51853	60
2	2.05	16.1111	-4.77778	60
2	2.05	14.7778	-2.85186	60
2	2.05	15.3704	-3.11111	60
2	2.05	16.5185	-4.40742	70
2	2.05	17.2222	-4.74075	70
2	2.05	16.5926	-2.92592	70
2	2.05	16.1852	-3.33333	70
2	2.05	19.7037	-4.88889	80
2	2.05	20.3704	-5.18519	80
2	2.05	19.5556	-2.74075	80
2	2.05	20	-2.18519	80
2	2.05	22.1482	-3.44444	90
2	2.05	22.6667	-3.29631	90
2	2.05	21.7778	-1.70369	90
2	2.05	22.4074	-1.59258	90
2	2.05	26	-3.51853	100
2	2.05	26.4074	-4.07408	100
2	2.05	25.7407	-1.37036	100
2	2.05	26.1111	-0.777778	100
2	2.06	0	0	0
2	2.06	0.851833	-0.333333	0
2	2.06	-0.4815	1.77778	0
2	2.06	0.111111	2.37036	0
2	2.06	2.77778	-0.0740833	10
2	2.06	3.62961	-0.370361	10
2	2.06	2.48147	1.66667	10
2	2.06	3.22222	2.03703	10
2	2.07	0	0	0
2	2.07	0.777778	0.148139	0
2	2.07	-0.962972	0.962972	0
2	2.07	-0.111111	1.03703	0
2	2.07	3.33333	1.59258	10
2	2.07	4.11111	1.70369	10
2	2.07	2.92592	2.40742	10
2	2.07	3.81481	2.48147	10
2	2.07	6.33333	4.03703	20
2	2.07	7	4.66667	20
2	2.07	5.88889	4.81481	20
2	2.07	6.74072	4.96297	20
2	2.07	8.96294	4.22222	30
2	2.07	9.88889	4.22222	30
2	2.07	8.92592	5.22222	30
2	2.07	9.66667	4.92592	30
2	2.07	12.2592	4.37036	40
2	2.07	13.1852	4.29631	40
2	2.07	12.1852	5.18519	40
2	2.07	12.8889	4.88889	40
2	2.07	15.2592	5.14814	50
2	2.07	16.1852	5.22222	50
2	2.07	15	6	50
2	2.07	15.6296	5.85186	50
2	2.07	16.9629	5.85186	60
2	2.07	17.7778	5.85186	60
2	2.07	16.7037	6.51853	60
2	2.07	17.4815	6.33333	60
2	2.08	0	0	0
2	2.08	0.9	0.4	0
2	2.08	-0.5	1.5	0
2	2.08	0.8	1.3	0
2	2.08	9.4	0.6	10
2	2.08	10.5	1.1	10
2	2.08	8.8	2.1	10
2	2.08	9.8	2.1	10
2	2.08	13.8	1.2	20
2	2.08	14.6	1.5	20
2	2.08	11.6	3.5	20
2	2.08	12.1	4	20
2	2.08	17.8	1.9	30
2	2.08	18.9	2.1	30
2	2.08	16.1	3.8	30
2	2.08	15.8	4.7	30
2	2.08	22.2	2.8	40
2	2.08	23.1	3	40
2	2.08	20.4	4.7	40
2	2.08	19.9	5.4	40
2	2.09	0	0	0
2	2.09	0.74075	-0.25925	0
2	2.09	-0.407389	1.44444	0
2	2.09	0.333333	1.48147	0
2	2.09	6.18519	-2.07408	10
2	2.09	6.44444	-2.88889	10
2	2.09	6.92594	-0.222222	10
2	2.09	7.4815	0.370361	10
2	2.09	11.5556	-5.48147	20
2	2.09	12.0371	-6.18519	20
2	2.09	12.6667	-4	20
2	2.09	13.1111	-4.66667	20
2	2.09	15.5556	-7	30
2	2.09	15.2222	-7.66667	30
2	2.09	16.6296	-5.18519	30
2	2.09	17.2963	-5.14814	30
2	2.09	24.963	-4.07408	40
2	2.09	25.5185	-4.29631	40
2	2.09	24.2593	-1.85186	40
2	2.09	24.5556	-1.25925	40
2	2.09	29.7407	-2.70369	50
2	2.09	30.1852	-3.22222	50
2	2.09	29.5556	-0.518528	50
2	2.09	30.1852	-0.222222	50
2	2.1	0	0	0
2	2.1	0.3	-0.6	0
2	2.1	-0.4	3.2	0
2	2.1	0.6	3	0
2	2.1	6.4	-0.1	10
2	2.1	7	-0.6	10
2	2.1	6.5	1.7	10
2	2.1	7.2	1	10
2	2.1	9	-2.2	20
2	2.1	9.1	-3.1	20
2	2.1	9.5	0.1	20
2	2.1	9.9	-0.5	20
2	2.11	0	0	0
2	2.11	0.8	-0.5	0
2	2.11	-0.1	1.2	0
2	2.11	1.3	1.5	0
2	2.11	8.3	2.6	10
2	2.11	9.2	2.7	10
2	2.11	8.1	3.5	10
2	2.11	8.9	3.9	10
2	2.11	14.4	4.1	20
2	2.11	15.4	4.5	20
2	2.11	14	5.1	20
2	2.11	14.8	5.6	20
2	2.11	22.1	4.8	30
2	2.11	23.1	4.9	30
2	2.11	21.7	6	30
2	2.11	22.5	6.8	30
2	2.11	29.6	7.7	40
2	2.11	30.5	8.1	40
2	2.11	29.5	8.3	40
2	2.11	29.9	9	40
2	2.11	37.6	7.9	50
2	2.11	38.3	8.3	50
2	2.11	37.7	8.9	50
2	2.11	38.7	9.3	50
2	2.11	45.5	8.2	60
2	2.11	46.2	8.4	60
2	2.11	45.6	9.4	60
2	2.11	46.4	9.3	60
2	2.12	0	0	0
2	2.12	0.8	0.3	0
2	2.12	-0.9	1.1	0
2	2.12	-1	2	0
2	2.12	2.4	0.7	10
2	2.12	3.5	1	10
2	2.12	1.4	2.1	10
2	2.12	0.9	2.7	10
2	2.13	0	0	0
2	2.13	0.847449	-0.305085	0
2	2.13	-0.305085	1.38984	0
2	2.13	0.101695	1.79662	0
2	2.13	5.59322	1.83051	10
2	2.13	6.16947	1.62712	10
2	2.13	5.18644	2.71187	10
2	2.13	5.72881	2.77968	10
2	2.13	12.5763	1.38984	20
2	2.13	13.2881	1.05086	20
2	2.13	12.1017	2.54237	20
2	2.13	12.6102	2.98307	20
2	2.13	18.3729	3.32204	30
2	2.13	19.1864	3.11865	30
2	2.13	17.4576	4.67797	30
2	2.13	17.1525	5.28814	30
2	2.13	24.9153	3.11865	40
2	2.13	25.4576	2.98307	40
2	2.13	24.8136	4.00002	40
2	2.13	25.4237	4.10171	40
2	2.13	31.0847	3.93221	50
2	2.13	31.7966	3.79663	50
2	2.13	30.9491	4.81358	50
2	2.13	31.4576	5.18644	50
2	2.13	36.339	5.11866	60
2	2.13	37.1186	5.15255	60
2	2.13	36.2712	5.79661	60
2	2.13	36.8474	5.76272	60
2	2.14	0	0	0
2	2.14	1	-0.1	0
2	2.14	-0.9	1.5	0
2	2.14	-0.8	2	0
2	2.14	5.2	0	10
2	2.14	6	0	10
2	2.14	4.7	1.4	10
2	2.14	5.6	1.5	10
2	2.14	12.7	0.1	20
2	2.14	13.6	0.1	20
2	2.14	12.1	1.5	20
2	2.14	12.8	2	20
2	2.14	20.6	0.2	30
2	2.14	21.4	-0.4	30
2	2.14	19.9	2.7	30
2	2.14	20	3.5	30
2	2.14	24.1	2.8	40
2	2.14	24.2	3.8	40
2	2.14	22.2	3.9	40
2	2.14	21.7	4.4	40
2	2.15	0	0	0
2	2.15	1	0.4	0
2	2.15	-0.5	1.5	0
2	2.15	-0.1	2.6	0
2	2.15	8.8	0	10
2	2.15	9.6	0.5	10
2	2.15	8.5	1.9	10
2	2.15	9.2	2.7	10
2	2.15	17.7	1.2	20
2	2.15	18.7	1.8	20
2	2.15	17.6	2.5	20
2	2.15	18.7	2.7	20
2	2.15	23.6	1.1	30
2	2.15	24.9	1.4	30
2	2.16	0	0	0
2	2.16	0.472745	0.472718	0
2	2.16	0	1.05453	0
2	2.16	0.618191	1.67272	0
2	2.16	0.581836	-0.727282	10
2	2.16	0.945464	-1.30909	10
2	2.16	0.618191	0.945436	10
2	2.16	1.38183	1.3818	10
2	2.16	3.12728	-1.60001	20
2	2.16	3.89092	-1.81819	20
2	2.16	3.38182	-0.109091	20
2	2.16	4.14545	0.290891	20
2	2.16	6.14547	-0.836373	30
2	2.16	6.83637	-0.872727	30
2	2.16	5.85455	0.290891	30
2	2.16	6.47275	0.654545	30
2	2.16	8.03637	0.945436	40
2	2.16	8.4	1.45454	40
2	2.16	7.30909	1.63636	40
2	2.16	7.81819	2.29091	40
2	2.16	9.27273	3.16364	50
2	2.16	9.85456	3.67271	50
2	2.16	8.72727	3.23635	50
2	2.16	9.38182	3.81818	50
2	2.16	11.4545	3.30908	60
2	2.16	12.2546	3.52726	60
2	2.16	11.2727	4.18181	60
2	2.16	12.1455	4.43635	60
2	2.16	14.1091	3.67271	70
2	2.16	14.9455	3.99998	70
2	2.16	14.4364	4.39999	70
2	2.16	15.2364	4.72726	70
2	2.16	17.0909	3.85454	80
2	2.16	18.1091	3.89089	80
2	2.16	17.2364	4.54544	80
2	2.16	17.9273	4.61817	80
2	2.16	20.2182	3.41817	90
2	2.16	21.0182	3.38182	90
2	2.16	19.7455	4.8	90
2	2.16	19.9273	5.89091	90
2	2.16	22.1455	4.07272	100
2	2.16	22.9455	4.25455	100
2	2.16	22	4.61817	100
2	2.16	22.8364	4.83635	100
2	2.16	25.3818	4.25455	110
2	2.16	26.2909	4.47273	110
2	2.16	25.4909	4.9818	110
2	2.16	26.3273	5.05454	110
2	2.17	0	0	0
2	2.17	0.654545	0.109091	0
2	2.17	-0.545455	2.4	0
2	2.17	-0.290891	3.05455	0
2	2.17	4.98183	0.836373	10
2	2.17	5.74546	0.836373	10
2	2.17	2.80001	2.18182	10
2	2.17	2.32729	2.69092	10
2	2.17	8.03637	1.45456	20
2	2.17	8.94545	1.63636	20
2	2.17	6.5091	2.9091	20
2	2.17	6.43636	3.70909	20
2	2.17	12	1.41818	30
2	2.17	12.6182	1.81819	30
2	2.17	11.5273	2.43638	30
2	2.17	12.3637	2.32729	30
2	2.17	15.9637	1.74545	40
2	2.17	16.7636	1.85455	40
2	2.17	14.7637	3.56365	40
2	2.17	14.6546	4.47273	40
2	2.17	20	0.109091	50
2	2.17	20.7273	-0.218182	50
2	2.17	19.9636	1.38183	50
2	2.17	20.7273	1.34547	50
2	2.17	24.1818	-1.56363	60
2	2.17	24.8	-1.96364	60
2	2.17	24.0727	-0.472718	60
2	2.17	24.4727	-0.909082	60
2	2.18	0	0	0
2	2.18	0.9	0.3	0
2	2.18	-1	1.4	0
2	2.18	-0.4	2.2	0
2	2.18	6	3.2	10
2	2.18	7.1	2.9	10
2	2.18	5.3	4.5	10
2	2.18	6.1	5	10
2	2.18	12.2	4.4	20
2	2.18	13.6	4.2	20
2	2.18	11.6	5.2	20
2	2.18	12.5	5.6	20
2	2.19	0	0	0
2	2.19	1.01817	0.0363818	0
2	2.19	-0.145473	0.836373	0
2	2.19	0.581809	1.2	0
2	2.19	6.43636	-0.327273	10
2	2.19	7.49089	-0.472718	10
2	2.19	6.03635	1.0182	10
2	2.19	6.79999	1.45456	10
2	2.19	11.3818	-0.436364	20
2	2.19	12.1818	-0.981818	20
2	2.19	10.7273	1.63636	20
2	2.19	11.2727	2.10911	20
2	2.19	16.9818	0.290918	30
2	2.19	17.8909	0.181827	30
2	2.19	16.4727	1.60001	30
2	2.19	17.0909	1.92728	30
2	2.19	21.6364	0.763636	40
2	2.19	22.8	0.945464	40
2	2.19	21.3818	1.63636	40
2	2.19	22.1455	2.10911	40
2	2.19	26.8	1.38183	50
2	2.19	27.4909	1.30909	50
2	2.19	26.4	2.32729	50
2	2.19	27.1636	2.4	50
2	2.19	30.6182	1.0182	60
2	2.19	31.5273	0.872727	60
2	2.19	30.4	1.96364	60
2	2.19	30.9818	1.96364	60
2	2.19	33.7454	0.945464	70
2	2.19	34.6909	1.0182	70
2	2.19	33.5273	1.60001	70
2	2.19	34.2545	1.52727	70
2	2.19	36.4727	0.363655	80
2	2.19	37.1273	0.436364	80
2	2.19	36.2545	1.09091	80
2	2.19	36.9091	1.16365	80
2	2.19	38.6909	-1.12726	90
2	2.19	39.4182	-1.45454	90
2	2.19	38.7273	-0.654545	90
2	2.19	39.3818	-0.909082	90
2	2.2	0	0	0
2	2.2	0.836373	0.399982	0
2	2.2	-0.581809	0.909082	0
2	2.2	0.436364	0.909082	0
2	2.2	7.30909	-1.38183	10
2	2.2	8.03637	-1.38183	10
2	2.2	7.0182	0	10
2	2.2	7.7091	0.436364	10
2	2.2	10.5455	-1.78184	20
2	2.2	10.7273	-2.4	20
2	2.2	11.0546	-0.145473	20
2	2.2	11.6	-0.0363818	20
2	2.2	13.6364	-2.10911	30
2	2.2	14.0364	-2.87275	30
2	2.2	14.1455	-0.0727364	30
2	2.2	14.9455	0.0727091	30
2	2.2	19.0182	-2.69092	40
2	2.2	19.7091	-2.76365	40
2	2.2	18.9455	-0.981818	40
2	2.2	19.6	-0.763636	40
2	2.2	24.9818	-1.63636	50
2	2.2	25.6727	-1.38183	50
2	2.2	24.5091	-0.290918	50
2	2.2	25.2364	0	50
2	2.2	29.4545	-0.945464	60
2	2.2	30.2909	-0.618191	60
2	2.2	29.2364	0.0727091	60
2	2.2	29.8909	0.218182	60
2	2.21	0	0	0
2	2.21	0.587174	-0.220183	0
2	2.21	0.256899	1.06423	0
2	2.21	1.06423	1.17432	0
2	2.21	3.19266	-0.844018	10
2	2.21	3.88993	-1.13761	10
2	2.21	3.37616	0.366991	10
2	2.21	4.00002	0.513771	10
2	2.21	5.68808	-1.02751	20
2	2.21	6.31194	-1.10092	20
2	2.21	5.76149	0.330275	20
2	2.21	6.53213	0.403679	20
2	2.21	7.59633	-0.14678	30
2	2.21	8.33028	-0.0366881	30
2	2.21	7.55964	1.02754	30
2	2.21	8.33028	1.17432	30
2	2.21	8.51378	0.954138	40
2	2.21	9.46789	1.28441	40
2	2.21	8.33028	2.12846	40
2	2.21	9.02752	2.38533	40
2	2.21	9.17433	1.5046	50
2	2.21	9.83488	1.87156	50
2	2.21	8.58716	2.34864	50
2	2.21	9.21102	2.8257	50
2	2.22	0	0	0
2	2.22	0.7	0	0
2	2.22	0	1.6	0
2	2.22	0.7	2.2	0
2	2.22	3.6	0.1	10
2	2.22	4.4	0.2	10
2	2.22	2.6	1.9	10
2	2.22	2.9	2.8	10
2	2.23	0	0	0
2	2.23	0.470597	-0.470597	0
2	2.23	0.504202	0.941168	0
2	2.23	1.07564	1.17645	0
2	2.23	4.84034	1.27729	10
2	2.23	5.37817	1.34453	10
2	2.23	4.7395	2.15125	10
2	2.23	5.44538	2.55461	10
2	2.23	11.6639	1.54621	20
2	2.23	12.2017	1.41176	20
2	2.23	11.9664	2.31933	20
2	2.23	12.5714	2.52101	20
2	2.23	17.3782	1.34453	30
2	2.23	17.9496	1.21008	30
2	2.23	17.6807	2.05041	30
2	2.23	18.3866	2.11765	30
2	2.24	0	0	0
2	2.24	0.571412	-0.0336303	0
2	2.24	-0.201681	0.739487	0
2	2.24	0.268891	0.537807	0
2	2.24	4.80671	0.504202	10
2	2.24	5.54622	0.235286	10
2	2.24	4.90755	1.84873	10
2	2.24	5.54622	1.84873	10
2	2.24	9.78151	1.31092	20
2	2.24	10.2185	0.873933	20
2	2.24	9.44536	3.15966	20
2	2.24	9.81512	3.66386	20
2	2.24	12.9748	2.99158	30
2	2.24	13.5126	3.19326	30
2	2.24	12.6386	4.13445	30
2	2.24	13.1765	4.2689	30
2	2.24	14.0504	3.93277	40
2	2.24	14.6218	3.96638	40
2	2.24	13.9496	4.90755	40
2	2.24	14.5546	5.2437	40
2	2.24	15.5294	3.86554	50
2	2.24	16.1008	3.63025	50
2	2.24	15.8319	4.97478	50
2	2.24	16.3361	5.17646	50
2	2.24	18.0168	3.09242	60
2	2.24	18.521	2.65545	60
2	2.24	17.8823	4.80671	60
2	2.24	17.8487	5.51259	60
2	2.24	20.3025	2.95797	70
2	2.24	21.042	2.62185	70
2	2.24	20.0672	4.67226	70
2	2.24	20.437	5.21007	70
2	2.24	23.6975	1.94957	80
2	2.24	24	1.51261	80
2	2.24	23.6638	2.85713	80
2	2.24	24.1681	2.48738	80
2	2.24	27.1261	0.268891	90
2	2.24	27.5294	-0.403361	90
2	2.24	27.2269	1.34453	90
2	2.24	27.8655	1.41176	90
2	2.24	30.5882	-0.0336303	100
2	2.24	31.0252	-0.436992	100
2	2.24	30.4874	0.773092	100
2	2.24	30.9916	0.773092	100
2	2.24	31.8655	-0.201681	110
2	2.24	32.2017	-0.705882	110
2	2.24	31.6639	0.302521	110
2	2.24	32.2353	0.235286	110
2	2.24	33.7815	-2.31933	120
2	2.24	34.2185	-2.65548	120
2	2.24	33.8824	-1.31092	120
2	2.24	34.4874	-1.41176	120
2	2.24	36.605	-3.89917	130
2	2.24	37.0756	-4.23529	130
2	2.24	36.7731	-3.02521	130
2	2.24	37.1765	-2.62185	130
2	2.24	38.6555	-4.63866	140
2	2.24	39.1261	-4.84034	140
2	2.24	38.6218	-4.06724	140
2	2.24	38.2185	-4.57145	140
2	2.24	42.6555	-3.69749	150
2	2.24	43.1597	-4.23529	150
2	2.24	42.4202	-2.05044	150
2	2.24	42.8235	-1.61345	150
3	3.01	0	0	0
3	3.01	0.635523	-0.224299	0
3	3.01	0.299075	1.6075	0
3	3.01	1.1215	1.64487	0
3	3.01	0.11215	2.80374	0
3	3.01	0.710271	3.10281	0
3	3.01	2.09347	-0.598121	10
3	3.01	2.20562	-1.57009	10
3	3.01	3.40186	1.42057	10
3	3.01	4.03738	1.27105	10
3	3.01	3.17756	2.65421	10
3	3.01	3.85046	3.02804	10
3	3.01	7.70094	1.1589	20
3	3.01	8.37384	1.30842	20
3	3.01	7.55139	1.98132	20
3	3.01	8.33644	2.05609	20
3	3.01	7.06542	3.73834	20
3	3.01	6.54205	3.70093	20
3	3.01	12.3738	0.59815	30
3	3.01	13.0467	0.411224	30
3	3.01	12.6355	1.53272	30
3	3.01	13.0841	1.08412	30
3	3.01	12.6355	3.21496	30
3	3.01	13.2336	3.40189	30
3	3.01	17.1963	0.971972	40
3	3.01	17.7944	1.04675	40
3	3.01	17.1215	1.90654	40
3	3.01	17.7196	1.42057	40
3	3.01	17.271	3.17759	40
3	3.01	17.8691	3.14019	40
3	3.02	0	0	0
3	3.02	0.185167	-0.740722	0
3	3.02	0.148139	1.14817	0
3	3.02	-0.259278	0.4815	0
3	3.02	-0.851861	3.18519	0
3	3.02	-0.703722	3.96297	0
3	3.02	3.37036	1.59261	10
3	3.02	4.03703	1.22222	10
3	3.02	3	3.59261	10
3	3.02	3.70369	3.88889	10
3	3.02	2.07406	4.85186	10
3	3.02	2.37036	5.51853	10
3	3.02	6.96294	3.51853	20
3	3.02	7.37036	2.77778	20
3	3.02	6.92592	4.33333	20
3	3.02	7.77778	4.33333	20
3	3.02	6.5185	5.44444	20
3	3.02	7.22222	5.77778	20
3	3.02	10.7407	3.33333	30
3	3.02	11.7037	3.66667	30
3	3.02	10.8148	4.74075	30
3	3.02	11.5556	4.88889	30
3	3.02	10.5556	5.33333	30
3	3.02	11.6667	5.40742	30
3	3.02	14.5185	3.4815	40
3	3.02	14.4815	2.59261	40
3	3.02	14.4444	4.92594	40
3	3.02	15.2963	4.96297	40
3	3.02	13.7778	6.37039	40
3	3.02	14.2963	6.88889	40
3	3.02	17.037	2.55556	50
3	3.02	17.7778	2.37039	50
3	3.02	17.2963	4.11111	50
3	3.02	18.037	3.85186	50
3	3.02	17.3704	5.14817	50
3	3.02	18.1111	5.4815	50
3	3.02	20.2593	3.25928	60
3	3.02	21.2222	2.88889	60
3	3.02	20.7407	3.70372	60
3	3.02	21.5185	3.4815	60
3	3.02	20.7778	4.70372	60
3	3.02	21.6667	4.92594	60
3	3.02	24.5926	3	70
3	3.02	25.3333	2.85186	70
3	3.02	24.5185	4.51853	70
3	3.02	25.2593	4.40742	70
3	3.02	24.2963	5.4815	70
3	3.02	25.2593	5.77778	70
3	3.02	27.1111	2.4815	80
3	3.02	27.7407	2.07408	80
3	3.02	27.1481	4.18519	80
3	3.02	27.9629	4.33333	80
3	3.02	27.1852	4.88889	80
3	3.02	28.037	5	80
3	3.02	31.4815	2.11111	90
3	3.02	32	1.77778	90
3	3.02	31.5556	3.62964	90
3	3.02	32.3333	3.59261	90
3	3.02	31.6296	4.51853	90
3	3.02	32.2593	4.74075	90
3	3.02	35.037	2.25928	100
3	3.02	34.9259	1.55556	100
3	3.02	35.2222	3.70372	100
3	3.02	36.1111	3.55556	100
3	3.02	35.2222	4.85186	100
3	3.02	36.0741	5.03706	100
3	3.02	38.5185	3.07408	110
3	3.02	39.1481	2.85186	110
3	3.02	38.1481	4.55556	110
3	3.02	39.037	4.70372	110
3	3.02	38.2222	5.22222	110
3	3.02	38.8148	5.51853	110
3	3.02	40.1481	2.07408	120
3	3.02	40.7407	1.74075	120
3	3.02	40.2963	3.66667	120
3	3.02	40.7778	3.25928	120
3	3.02	40.1481	4.40742	120
3	3.02	40.7778	4.4815	120
3	3.03	0	0	0
3	3.03	-0.25925	-0.814806	0
3	3.03	0.185194	1.11111	0
3	3.03	0.962972	1.07408	0
3	3.03	-0.703694	3.14814	0
3	3.03	-0.592583	4.03703	0
3	3.03	4.77778	1.14814	10
3	3.03	5.4815	0.888889	10
3	3.03	4.29631	2.59258	10
3	3.03	4.14817	3.29631	10
3	3.03	4.11111	3.74075	10
3	3.03	4.66667	4.25925	10
3	3.03	7.11111	3.11111	20
3	3.03	7.77778	2.96297	20
3	3.03	6.81483	3.92592	20
3	3.03	7.4815	4.29631	20
3	3.03	6.40742	4.88889	20
3	3.03	6.96297	5.44444	20
3	3.03	10.5926	2.70369	30
3	3.03	11.1111	2.07408	30
3	3.03	10.5926	5.11111	30
3	3.03	11.0741	5.62964	30
3	3.03	10.2593	5.85186	30
3	3.03	10.8519	6.51853	30
3	3.03	15.2593	5.18519	40
3	3.03	16.0741	5.33333	40
3	3.03	15.0371	5.88889	40
3	3.03	15.6296	6.18519	40
3	3.03	14.6296	6.81481	40
3	3.03	15.4074	6.74075	40
3	3.03	17.6667	6.22222	50
3	3.03	18.4444	6.33333	50
3	3.03	17.1111	7	50
3	3.03	17.7407	7.55556	50
3	3.03	16.3333	8.59258	50
3	3.03	16.9259	9.22222	50
3	3.03	20.5926	5.44444	60
3	3.03	21.4074	5.33333	60
3	3.03	20.5556	6.37036	60
3	3.03	21.2963	6.59258	60
3	3.03	20.5185	7.55556	60
3	3.03	21.1852	7.51853	60
3	3.03	23.8148	4.40742	70
3	3.03	24.4444	4.03703	70
3	3.03	23.9259	5.77778	70
3	3.03	24.5556	5.81481	70
3	3.03	24	6.70369	70
3	3.03	24.8519	7	70
3	3.03	27.1852	3.74075	80
3	3.03	27.7778	3.22222	80
3	3.03	27.7037	5.25925	80
3	3.03	28.3333	5	80
3	3.03	27.8148	6.14814	80
3	3.03	28.6296	6.29631	80
3	3.03	30	2.77778	90
3	3.03	29.6296	1.96297	90
3	3.03	30.8519	4.59258	90
3	3.03	31.5926	4.66667	90
3	3.03	30.9259	6	90
3	3.03	31.5556	6.25925	90
3	3.03	32.4074	2.62964	100
3	3.03	32.7037	1.77778	100
3	3.03	33.2963	4.92592	100
3	3.03	33.1111	5.66667	100
3	3.03	33.1852	6.18519	100
3	3.03	33.7407	6.62964	100
3	3.03	34.8889	2.25925	110
3	3.03	34.3333	1.62964	110
3	3.03	35.3704	3.96297	110
3	3.03	35.963	4.29631	110
3	3.03	35.0371	4.92592	110
3	3.03	35.8889	4.88889	110
3	3.03	38.2593	3	120
3	3.03	38.8519	2.81481	120
3	3.03	38.0741	4.51853	120
3	3.03	38.0741	5.18519	120
3	3.03	37.8519	5.74075	120
3	3.03	38.7037	6.07408	120
3	3.03	40.5556	3.07408	130
3	3.03	41.2963	2.85186	130
3	3.03	40.0371	5.07408	130
3	3.03	40.2593	5.74075	130
3	3.03	40.5556	5.66667	130
3	3.03	41.0741	6.18519	130
3	3.03	41.7037	3.40742	140
3	3.03	42.4074	3.11111	140
3	3.03	41.4074	5.55556	140
3	3.03	40.8148	5.62964	140
3	3.03	41.5926	6.18519	140
3	3.03	41.9259	6.59258	140
3	3.04	0	0	0
3	3.04	-0.9	-0.2	0
3	3.04	1.5	2.4	0
3	3.04	2.4	2	0
3	3.04	2.1	2.8	0
3	3.04	3.1	2.7	0
3	3.04	6.2	1.6	10
3	3.04	7.3	1.2	10
3	3.04	6.3	2.8	10
3	3.04	7.1	2.3	10
3	3.04	6.4	3.8	10
3	3.04	7.5	3.9	10
3	3.04	13.9	1.3	20
3	3.04	15	1.1	20
3	3.04	13.8	2.6	20
3	3.04	14.8	2.2	20
3	3.04	13.8	3.5	20
3	3.04	15	3.6	20
3	3.05	0	0	0
3	3.05	0.7	0	0
3	3.05	0.4	1.2	0
3	3.05	1.3	1	0
3	3.05	0.5	3.3	0
3	3.05	1.4	3.8	0
3	3.05	3.3	1	10
3	3.05	4.2	0.8	10
3	3.05	3.5	1.8	10
3	3.05	4.4	1.8	10
3	3.05	3.5	4	10
3	3.05	4.2	4.6	10
3	3.05	6.4	1.6	20
3	3.05	7.6	1.2	20
3	3.05	6.5	2.6	20
3	3.05	7.5	2.7	20
3	3.05	6	4.9	20
3	3.05	6.8	5.5	20
3	3.05	8.6	1.8	30
3	3.05	9.4	1.5	30
3	3.05	8	2.9	30
3	3.05	8.7	2.5	30
3	3.05	7.8	5.6	30
3	3.05	8.5	6.3	30
3	3.06	0	0	0
3	3.06	0.6	-0.4	0
3	3.06	0.6	1.4	0
3	3.06	1.3	2.5	0
3	3.06	0.3	3.2	0
3	3.06	1.3	3.8	0
3	3.06	5.2	4.8	10
3	3.06	5.2	5.5	10
3	3.06	4.2	6.9	10
3	3.06	4.9	7.7	10
3	3.06	3.6	7.8	10
3	3.06	4.6	8.6	10
3	3.07	0	0	0
3	3.07	0.222222	-0.74075	0
3	3.07	-0.740722	0.555556	0
3	3.07	0	0.888889	0
3	3.07	0.333333	1.37036	0
3	3.07	1.11111	1.37036	0
3	3.07	3.11111	0.777778	10
3	3.07	3.77778	0.333333	10
3	3.07	3.14817	1.03703	10
3	3.07	3.81483	1.07406	10
3	3.07	3.07408	2.14814	10
3	3.07	3.74075	1.85183	10
3	3.07	6.59261	1.14814	20
3	3.07	7.18519	0.814806	20
3	3.07	6.62964	1.44444	20
3	3.07	7.22222	1.70369	20
3	3.07	6.22222	3.44444	20
3	3.07	6.96297	3.96294	20
3	3.07	7.96297	1.18517	30
3	3.07	8.55556	0.777778	30
3	3.07	8.18519	1.92592	30
3	3.07	8.88889	2.11111	30
3	3.07	8.14817	2.29628	30
3	3.07	8.4815	2.77778	30
3	3.07	8.59261	1.96294	40
3	3.07	9.11111	2.48147	40
3	3.07	9.33333	2.03703	40
3	3.07	10.1111	2.22222	40
3	3.07	8.88889	3.62961	40
3	3.07	9	4.33333	40
3	3.07	11.2222	0.888889	50
3	3.07	11.7408	0.444444	50
3	3.07	11.1482	1.92592	50
3	3.07	11.9259	1.81481	50
3	3.07	11.1111	2.85183	50
3	3.07	11.7037	3.07406	50
3	3.07	12.8148	0.777778	60
3	3.07	13.6296	1.07406	60
3	3.07	13	1.66667	60
3	3.07	13.5556	2.14814	60
3	3.07	13.0371	2.59258	60
3	3.07	13.0741	3.29628	60
3	3.07	15.5926	-0.259278	70
3	3.07	15.8148	-1.11111	70
3	3.07	15.5926	0.851833	70
3	3.07	16.2593	0.851833	70
3	3.07	15.6667	1.66667	70
3	3.07	16.2963	2.14814	70
3	3.07	18.1111	1.03703	80
3	3.07	18.7778	0.851833	80
3	3.07	17.8148	1.88889	80
3	3.07	18.6296	2.14814	80
3	3.07	17.6667	2.88889	80
3	3.07	17.7778	3.55556	80
3	3.07	18.8889	0.740722	90
3	3.07	19.5556	0.592583	90
3	3.07	18.8148	1.74072	90
3	3.07	19.5926	1.96294	90
3	3.07	18.9259	2.18517	90
3	3.07	19.5926	2.59258	90
3	3.07	21.1482	0.777778	100
3	3.07	21.7037	0.370361	100
3	3.07	21	1.70369	100
3	3.07	21.6667	1.96294	100
3	3.07	20.8889	2.59258	100
3	3.07	21.4074	2.96294	100
3	3.07	23.3704	1.07406	110
3	3.07	23.963	0.814806	110
3	3.07	23.1852	1.85183	110
3	3.07	23.9259	1.70369	110
3	3.07	22.9259	2.74072	110
3	3.07	23.3333	3.48147	110
3	3.07	25.6296	0.5185	120
3	3.07	26.2593	0.148139	120
3	3.07	25.7037	1.18517	120
3	3.07	26.4074	1.25925	120
3	3.07	25.963	2.03703	120
3	3.07	26.6296	2.11111	120
3	3.07	27.6667	0.0370278	130
3	3.07	28.1852	-0.333333	130
3	3.07	27.7037	1.33333	130
3	3.07	28.4815	1.59258	130
3	3.07	27.8519	1.96294	130
3	3.07	28.5556	2	130
3	3.07	29.8148	0.222222	140
3	3.07	30.1852	-0.259278	140
3	3.07	29.7778	1	140
3	3.07	30.5556	1.18517	140
3	3.07	29.963	1.77778	140
3	3.07	30.4815	1.85183	140
3	3.08	0	0	0
3	3.08	0.629639	-0.444444	0
3	3.08	0.148139	0.629611	0
3	3.08	0.925917	0.740722	0
3	3.08	0.148139	1.37036	0
3	3.08	0.851861	1.55556	0
3	3.08	2.51853	0.370361	10
3	3.08	3.22222	0.148139	10
3	3.08	2.55556	1.25925	10
3	3.08	3.25925	1.22222	10
3	3.08	2.59258	1.92592	10
3	3.08	3.25925	2.03703	10
3	3.08	4.70369	0.703694	20
3	3.08	5.37036	0.555556	20
3	3.08	4.66667	1.66667	20
3	3.08	5.48147	1.66667	20
3	3.08	4.55556	2.33333	20
3	3.08	5.48147	2.40739	20
3	3.08	5.92592	0.703694	30
3	3.08	6.62964	0.5185	30
3	3.08	6	1.70369	30
3	3.08	6.66667	1.77778	30
3	3.08	5.48147	2.40739	30
3	3.08	5.85186	3.03703	30
3	3.08	7.37036	1.44444	40
3	3.08	8	1.11111	40
3	3.08	7.22222	2.48147	40
3	3.08	7.88889	2.66667	40
3	3.08	6.59258	3.03703	40
3	3.08	7.22222	3.07406	40
3	3.08	9.40742	0.851833	50
3	3.08	10.037	0.444444	50
3	3.08	9.48147	1.74072	50
3	3.08	10.0741	1.25925	50
3	3.08	9.37036	2.07406	50
3	3.08	9.96297	2.59258	50
3	3.08	10.963	1.70369	60
3	3.08	11.5926	2	60
3	3.08	11.4074	2.37036	60
3	3.08	12.037	2.62961	60
3	3.08	11.1481	2.74072	60
3	3.08	11.3333	3.33333	60
3	3.08	13.5926	1.70369	70
3	3.08	14.4074	1.55556	70
3	3.08	13.6667	2.88889	70
3	3.08	14.4444	2.96294	70
3	3.08	13.1852	3.18517	70
3	3.08	13.4815	3.77778	70
3	3.08	16.5926	2.74072	80
3	3.08	17.3704	2.81481	80
3	3.08	16.3333	3.81481	80
3	3.08	17.1111	3.70369	80
3	3.08	15.7408	4.25925	80
3	3.08	16.1481	4.88889	80
3	3.08	19.6667	3.70369	90
3	3.08	20.4815	3.44444	90
3	3.08	19.5556	4.59258	90
3	3.08	20.3333	4.33333	90
3	3.08	19.1481	5.07406	90
3	3.08	19.4074	5.70369	90
3	3.08	22.3704	3.55556	100
3	3.08	23	3.44444	100
3	3.08	22.1852	4.66667	100
3	3.08	22.7037	4.22222	100
3	3.08	21.8519	5.29628	100
3	3.08	22.0741	6	100
3	3.08	24.5926	3.29628	110
3	3.08	25.2963	3.03703	110
3	3.08	24.4444	4.5185	110
3	3.08	24.963	4	110
3	3.08	24.4074	5.18517	110
3	3.08	24.8889	5.66667	110
3	3.08	26.8519	3.33333	120
3	3.08	27.2593	2.92592	120
3	3.08	26.4444	4.5185	120
3	3.08	26.8519	4.03703	120
3	3.08	26.4074	5.29628	120
3	3.08	26.8889	5.81481	120
3	3.08	28.5556	3.33333	130
3	3.08	29.1852	3.14814	130
3	3.08	28.6667	4.40739	130
3	3.08	29.0741	4	130
3	3.08	28.3704	4.81481	130
3	3.08	28.8889	5.25925	130
3	3.08	30.4074	3.11111	140
3	3.08	30.8153	2.55203	140
3	3.08	30.4815	4.03703	140
3	3.08	30.8148	3.55556	140
3	3.08	30.3704	4.59258	140
3	3.08	30.8889	5.03703	140
3	3.08	32.7778	3.5185	150
3	3.08	33.1852	2.96294	150
3	3.08	32.8148	4.62961	150
3	3.08	33.2222	4.18517	150
3	3.08	32.4074	5.22222	150
3	3.08	32.8148	5.77778	150
3	3.08	34.6667	3.88889	160
3	3.08	35	3.22222	160
3	3.08	34.4444	5.22222	160
3	3.08	34.8148	4.66667	160
3	3.08	34.0741	5.70369	160
3	3.08	34.1852	6.37036	160
3	3.08	35.7408	3.66667	170
3	3.08	36.0728	2.75378	170
3	3.08	35.9259	4.70369	170
3	3.08	36.2963	4.33333	170
3	3.08	35.4444	5.33333	170
3	3.08	36.1111	5.85183	170
3	3.09	0	0	0
3	3.09	0.9	0.2	0
3	3.09	-0.4	1.3	0
3	3.09	0.3	1.2	0
3	3.09	-0.3	3.6	0
3	3.09	0.4	4.2	0
3	3.09	11	2	10
3	3.09	12	2.4	10
3	3.09	10.3	3.5	10
3	3.09	11.5	3.6	10
3	3.09	10.9	4.9	10
3	3.09	11.8	4.6	10
3	3.09	16.8	2	20
3	3.09	17.5	2.5	20
3	3.09	15.9	2.4	20
3	3.09	16.6	1.9	20
3	3.09	16	4.5	20
3	3.09	16.7	4.7	20
3	3.1	0	0	0
3	3.1	0.666667	0.0740833	0
3	3.1	-0.148139	0.962972	0
3	3.1	-0.0740556	1.59258	0
3	3.1	-0.703694	1.88889	0
3	3.1	-0.0370278	2	0
3	3.1	3.92594	1.81481	10
3	3.1	4.4815	2.18519	10
3	3.1	3.70372	2.74075	10
3	3.1	4.40742	3	10
3	3.1	3.51853	3.70369	10
3	3.1	4.14817	3.70369	10
3	3.1	9.37039	2.25925	20
3	3.1	10.1852	2.22222	20
3	3.1	9.22222	3.14814	20
3	3.1	10.0741	3.11111	20
3	3.1	9.37039	4.40742	20
3	3.1	10.0741	4.33333	20
3	3.1	13.9259	1.85186	30
3	3.1	14.8148	1.74075	30
3	3.1	14.0371	2.48147	30
3	3.1	14.8889	2.70369	30
3	3.1	14.0371	3.81481	30
3	3.1	14.6667	3.37036	30
3	3.1	19.5185	1.77778	40
3	3.1	20.3333	1.70369	40
3	3.1	19.6296	2.40742	40
3	3.1	20.1111	2.81481	40
3	3.1	19.6667	3.70369	40
3	3.1	20.1852	3.48147	40
3	3.1	25	2.48147	50
3	3.1	25.7778	2.70369	50
3	3.1	24.9259	3.03703	50
3	3.1	25.5556	3.25925	50
3	3.1	24.7407	4.11111	50
3	3.1	25.5185	4	50
3	3.1	28.9259	2.48147	60
3	3.1	29.7037	2.70369	60
3	3.1	28.9259	2.96297	60
3	3.1	29.5556	3.07408	60
3	3.1	28.8519	3.88889	60
3	3.1	29.3333	3.51853	60
3	3.1	33.7037	1.85186	70
3	3.1	34.4815	1.88889	70
3	3.1	33.8519	2.55556	70
3	3.1	34.5926	2.48147	70
3	3.1	34	3.33333	70
3	3.1	34.6296	2.92592	70
3	3.1	39.4074	1.77778	80
3	3.1	40.2593	2.18519	80
3	3.1	39.3333	2.44444	80
3	3.1	40.0371	2.40742	80
3	3.1	39.4815	3.22222	80
3	3.1	39.963	2.96297	80
3	3.1	43.6296	1.18519	90
3	3.1	44.5185	1.33333	90
3	3.1	43.7037	1.85186	90
3	3.1	44.4815	1.77778	90
3	3.1	43.7407	2.74075	90
3	3.1	43.8519	2.03703	90
3	3.1	47.8519	0.333333	100
3	3.1	48.5556	0.703694	100
3	3.1	47.963	0.703694	100
3	3.1	48.5926	0.333333	100
3	3.1	48.2963	1.48147	100
3	3.1	48.7037	1.03703	100
3	3.11	0	0	0
3	3.11	0.440695	-0.305085	0
3	3.11	0.101695	1.79662	0
3	3.11	-0.372864	2.13559	0
3	3.11	-0.779644	3.22035	0
3	3.11	-0.508475	3.72882	0
3	3.11	2.00001	0.881364	10
3	3.11	2.33898	0.305085	10
3	3.11	1.89831	1.62712	10
3	3.11	2.50848	1.55934	10
3	3.11	1.66103	3.18646	10
3	3.11	2.06781	3.69493	10
3	3.11	5.18644	0.74578	20
3	3.11	5.72883	0.339	20
3	3.11	5.15255	1.59323	20
3	3.11	5.76272	1.66103	20
3	3.11	5.08475	2.74576	20
3	3.11	5.62714	2.67798	20
3	3.11	7.35595	0.13561	30
3	3.11	7.83051	-0.0677797	30
3	3.11	7.69492	1.52542	30
3	3.11	8.23729	1.66103	30
3	3.11	7.69492	2.40679	30
3	3.11	8.2034	2.50848	30
3	3.11	10.5763	0.20339	40
3	3.11	11.2204	0.1695	40
3	3.11	10.7458	0.983059	40
3	3.11	11.3221	0.677975	40
3	3.11	10.8136	2.2034	40
3	3.11	11.4576	2.40679	40
3	3.11	14.7458	1.11864	50
3	3.11	14.9153	0.37289	50
3	3.11	14.5085	1.55934	50
3	3.11	15.017	1.18645	50
3	3.11	13.4237	3.86441	50
3	3.11	13.322	4.44069	50
3	3.11	17.661	1.96612	60
3	3.11	18.4407	2.00001	60
3	3.11	17.6949	2.50848	60
3	3.11	18.2712	2.64407	60
3	3.11	16.8136	4.0678	60
3	3.11	17.2881	4.47458	60
3	3.11	21.661	2.2034	70
3	3.11	22.2712	2.3729	70
3	3.11	21.6949	2.88137	70
3	3.11	22.5085	2.88137	70
3	3.11	21.4915	3.83052	70
3	3.11	22.1017	4.0678	70
3	3.11	26.7119	3.11865	80
3	3.11	27.2882	3.28815	80
3	3.11	26.6102	3.59324	80
3	3.11	27.1525	3.66102	80
3	3.11	25.9322	4.81358	80
3	3.11	26.3051	5.28814	80
3	3.11	30.4068	4.91527	90
3	3.11	30.9492	5.32205	90
3	3.11	29.8983	5.49153	90
3	3.11	30.6441	5.69492	90
3	3.11	29.3898	6.54239	90
3	3.11	29.7627	7.05086	90
3	3.11	32.7797	5.72883	100
3	3.11	33.4576	6.03392	100
3	3.11	32.5763	6.23731	100
3	3.11	33.1525	6.47458	100
3	3.11	32.1695	6.91525	100
3	3.11	32.678	7.18645	100
3	3.11	35.1187	5.62714	110
3	3.11	35.7288	5.69492	110
3	3.11	34.9492	6.23731	110
3	3.11	35.5932	6.50847	110
3	3.11	34.8475	7.11864	110
3	3.11	35.4915	7.08475	110
3	3.12	0	0	0
3	3.12	-0.1	-0.9	0
3	3.12	-0.1	1.8	0
3	3.12	0.7	1.6	0
3	3.12	-0.1	3.1	0
3	3.12	0.6	3.4	0
3	3.12	3.9	-2.2	10
3	3.12	4.2	-3.1	10
3	3.12	4.6	0.9	10
3	3.12	5.1	1.7	10
3	3.12	4.6	2.6	10
3	3.12	5	3.1	10
3	3.12	9.7	1.1	20
3	3.12	10.6	1.6	20
3	3.12	8.7	2.7	20
3	3.12	9.2	3.3	20
3	3.12	7.6	4.1	20
3	3.12	7.9	4.8	20
3	3.13	0	0	0
3	3.13	0.610169	-0.440669	0
3	3.13	0.1695	1.01695	0
3	3.13	0.813559	0.881364	0
3	3.13	-0.508475	3.32204	0
3	3.13	-0.40678	3.9661	0
3	3.13	4.33899	0.271195	10
3	3.13	5.15255	-0.20339	10
3	3.13	4.47458	2.00001	10
3	3.13	5.08475	2.06779	10
3	3.13	3.9661	3.42374	10
3	3.13	4.44069	3.86441	10
3	3.13	8.16951	-0.305085	20
3	3.13	8.54237	-0.915254	20
3	3.13	8.2712	1.89831	20
3	3.13	8.71187	2.44068	20
3	3.13	8.00001	3.15254	20
3	3.13	8.30509	3.7966	20
3	3.13	12.2373	-0.271195	30
3	3.13	12.7119	-0.779669	30
3	3.13	12.2712	1.62712	30
3	3.13	12.8475	1.8644	30
3	3.13	11.9322	2.88135	30
3	3.13	12.1695	3.59321	30
3	3.13	15.017	-1.08475	40
3	3.13	15.017	-1.8644	40
3	3.13	14.7797	1.32203	40
3	3.13	14.9831	1.96609	40
3	3.13	14.7458	2.16948	40
3	3.13	15.0848	2.57626	40
3	3.13	18.3729	1.15253	50
3	3.13	18.9153	0.711864	50
3	3.13	18.1695	2.1017	50
3	3.13	18.8136	2.30509	50
3	3.13	17.5932	3.35593	50
3	3.13	17.9322	3.86441	50
3	3.13	23.3221	1.72881	60
3	3.13	23.8305	1.25423	60
3	3.13	22.9831	2.77965	60
3	3.13	23.5254	3.18643	60
3	3.13	22	3.99999	60
3	3.13	21.3898	4.30508	60
3	3.13	26.2373	2.61018	70
3	3.13	26.5424	3.05085	70
3	3.13	26	3.83052	70
3	3.13	26.6441	3.99999	70
3	3.13	26.0339	4.47458	70
3	3.13	26.5424	4.64408	70
3	3.13	28.0339	2.23729	80
3	3.13	28.2034	1.7627	80
3	3.13	28.5424	3.99999	80
3	3.13	29.2204	4.16949	80
3	3.13	28.6441	4.77966	80
3	3.13	29.1526	4.81355	80
3	3.13	29.4915	2.2034	90
3	3.13	29.2204	1.72881	90
3	3.13	30.7797	3.55932	90
3	3.13	31.3898	3.38982	90
3	3.13	30.8475	4.88136	90
3	3.13	31.2543	5.08475	90
3	3.13	32.5763	1.89831	100
3	3.13	32.2373	1.45762	100
3	3.13	33.2882	3.18643	100
3	3.13	33.6949	3.01696	100
3	3.13	33.2542	5.01694	100
3	3.13	33.7627	5.45764	100
3	3.13	35.5593	2.74576	110
3	3.13	35.3898	2.13559	110
3	3.13	35.6271	4.27119	110
3	3.13	36.2712	4.16949	110
3	3.13	34.7458	6.10169	110
3	3.13	34.9153	6.71186	110
3	3.13	36.0339	1.59323	120
3	3.13	35.7627	1.15253	120
3	3.13	36.7797	2.88135	120
3	3.13	37.2881	2.81357	120
3	3.13	37.3559	3.76271	120
3	3.13	37.7627	3.45763	120
3	3.14	0	0	0
3	3.14	0.509073	-0.545455	0
3	3.14	-0.618191	2.29091	0
3	3.14	-0.254564	3.05455	0
3	3.14	-1.49092	3.49091	0
3	3.14	-1.30909	4.32728	0
3	3.14	2.4	0.6909	10
3	3.14	3.0909	0.581809	10
3	3.14	2.07273	2.03637	10
3	3.14	2.69089	2.36365	10
3	3.14	1.67272	3.56365	10
3	3.14	2.25453	4.18181	10
3	3.14	6	1.49092	20
3	3.14	6.65455	1.16365	20
3	3.14	5.34545	3.78183	20
3	3.14	5.96362	4.32728	20
3	3.14	5.30907	4.65455	20
3	3.14	5.85453	5.16363	20
3	3.14	8.98181	1.74545	30
3	3.14	9.74545	1.34545	30
3	3.14	8.72727	3.52726	30
3	3.14	9.30908	3.19999	30
3	3.14	8.47271	4.83635	30
3	3.14	9.0909	5.34545	30
3	3.14	12.5091	2.29091	40
3	3.14	13.2727	2.03637	40
3	3.14	11.8909	4.00001	40
3	3.14	12.5455	4.58182	40
3	3.14	11.5636	5.09092	40
3	3.14	12.4	5.41819	40
3	3.14	16.2182	2.21817	50
3	3.14	17.1273	2.07273	50
3	3.14	15.8909	3.81818	50
3	3.14	16.6182	4.21819	50
3	3.14	15.8909	4.98183	50
3	3.14	16.7273	5.23636	50
3	3.14	21.5273	2.61818	60
3	3.14	22.3636	2.36365	60
3	3.14	21.2727	4.03636	60
3	3.14	22.1455	4.25455	60
3	3.14	21.0909	5.34545	60
3	3.14	21.8909	5.85455	60
3	3.14	26.2182	3.92727	70
3	3.14	26.9818	4.1091	70
3	3.14	26	4.87274	70
3	3.14	26.5818	5.20001	70
3	3.14	25.8909	5.81817	70
3	3.14	26.5818	6.14545	70
3	3.14	29.3455	2.98181	80
3	3.14	29.8182	2.25455	80
3	3.14	29.4909	4.76365	80
3	3.14	30.1091	5.23636	80
3	3.14	29.4909	5.92726	80
3	3.14	30.2909	6.25454	80
3	3.14	33.6364	3.6	90
3	3.14	34.2909	3.45455	90
3	3.14	33.3454	4.90909	90
3	3.14	34	5.27272	90
3	3.14	33.4182	5.81817	90
3	3.14	34.1455	6.03635	90
3	3.14	37.1273	4.43637	100
3	3.14	37.8182	4.18181	100
3	3.14	37.0545	4.98183	100
3	3.14	37.7818	5.16363	100
3	3.14	36.9454	5.89091	100
3	3.14	37.6727	6	100
3	3.14	39.5273	4.36364	110
3	3.14	40.2182	4.65455	110
3	3.14	39.3091	5.23636	110
3	3.14	39.7818	5.38181	110
3	3.14	39.1636	6	110
3	3.14	39.7818	6.03635	110
3	3.14	41.2	3.56365	120
3	3.14	42	3.67274	120
3	3.14	41.0909	4.98183	120
3	3.14	41.8545	4.94545	120
3	3.14	41.3455	5.56364	120
3	3.14	42.0727	5.45455	120
3	3.14	42.7273	4.14545	130
3	3.14	43.6727	4.07272	130
3	3.14	42.7636	4.98183	130
3	3.14	43.3454	4.94545	130
3	3.14	42.3636	6.58181	130
3	3.14	42.9454	7.09091	130
3	3.14	44.5454	4.03636	140
3	3.14	45.1636	3.96363	140
3	3.14	44.4364	4.90909	140
3	3.14	44.9818	4.90909	140
3	3.14	44.4727	6.21818	140
3	3.14	45.1636	6.18183	140
3	3.15	0	0	0
3	3.15	0.981818	-0.145473	0
3	3.15	0.436364	1.63636	0
3	3.15	0.981818	1.81816	0
3	3.15	0.472718	3.23635	0
3	3.15	0.909082	3.45453	0
3	3.15	4.69091	1.27271	10
3	3.15	5.41819	1.70907	10
3	3.15	4.00001	2.18182	10
3	3.15	4.65455	2.36362	10
3	3.15	3.96363	3.38182	10
3	3.15	4.65455	3.81818	10
3	3.15	8.18182	2.79998	20
3	3.15	8.80001	3.45453	20
3	3.15	7.49092	3.41817	20
3	3.15	8.07273	3.70909	20
3	3.15	7.41818	4.14545	20
3	3.15	8.07273	4.54544	20
3	3.15	11.7818	3.81818	30
3	3.15	12.3273	4.47273	30
3	3.15	11.0909	4.47273	30
3	3.15	11.7091	4.76362	30
3	3.15	10.6546	5.23636	30
3	3.15	11.3818	5.67273	30
3	3.15	15.4546	3.27273	40
3	3.15	16.1818	3.52726	40
3	3.15	14.9091	4.21816	40
3	3.15	15.5273	4.39999	40
3	3.15	15.0545	5.23636	40
3	3.15	15.8545	5.23636	40
3	3.15	18.5455	3.6	50
3	3.15	19.3818	4.14545	50
3	3.15	18.1818	4.65453	50
3	3.15	18.9091	4.94545	50
3	3.15	18.2182	5.56364	50
3	3.15	18.9818	5.85453	50
3	3.15	20.5091	3.38182	60
3	3.15	21.4546	3.52726	60
3	3.15	20.3273	4.39999	60
3	3.15	21.1273	4.50908	60
3	3.15	20.5818	5.34545	60
3	3.15	21.4182	5.38181	60
3	3.15	24	3.27273	70
3	3.15	24.8	3.45453	70
3	3.15	23.6727	4.10907	70
3	3.15	24.2909	4.03636	70
3	3.15	23.9636	4.83635	70
3	3.15	24.7273	4.58182	70
3	3.15	26.1818	2.5818	80
3	3.15	26.6909	3.12725	80
3	3.15	26.0727	4.07272	80
3	3.15	26.6909	4.21816	80
3	3.15	26.2546	5.16363	80
3	3.15	26.8727	5.63635	80
3	3.15	27.8545	1.81816	90
3	3.15	27.0182	1.52727	90
3	3.15	28.2545	3.45453	90
3	3.15	28.9454	3.12725	90
3	3.15	28.5455	4.76362	90
3	3.15	29.3818	4.72726	90
3	3.15	30.9091	1.56363	100
3	3.15	30.4	1.01817	100
3	3.15	30.8727	2.47271	100
3	3.15	31.7455	2.32726	100
3	3.15	31.3818	3.74545	100
3	3.15	32	3.27273	100
3	3.16	0	0	0
3	3.16	0.4	-1.1	0
3	3.16	0.1	1.6	0
3	3.16	1.2	1.4	0
3	3.16	-0.7	4.2	0
3	3.16	0	5.3	0
3	3.16	8.7	-0.1	10
3	3.16	10	-0.5	10
3	3.16	8.7	1.1	10
3	3.16	9.6	1.5	10
3	3.16	8.8	3	10
3	3.16	9.9	3.4	10
3	3.16	17.6	0.9	20
3	3.16	18.4	0.3	20
3	3.16	17.4	2.3	20
3	3.16	18.3	2.3	20
3	3.16	17.1	4.8	20
3	3.16	17.8	5.6	20
3	3.16	25.5	1.4	30
3	3.16	26.4	0.9	30
3	3.16	25	2.8	30
3	3.16	26.1	2.6	30
3	3.16	25.4	4	30
3	3.16	25.9	4.8	30
3	3.17	0	0	0
3	3.17	0.799991	-0.1818	0
3	3.17	-0.254564	1.09091	0
3	3.17	0.509073	1.49092	0
3	3.17	-0.327273	1.89093	0
3	3.17	0.545455	1.74545	0
3	3.17	5.78182	-0.290891	10
3	3.17	6.61816	-0.545455	10
3	3.17	5.63635	0.690927	10
3	3.17	6.39998	1.16365	10
3	3.17	5.4909	1.60001	10
3	3.17	6.39998	1.56365	10
3	3.17	10.3636	0.5091	20
3	3.17	11.0909	0.400009	20
3	3.17	9.67271	1.45456	20
3	3.17	10.3636	2.03637	20
3	3.17	8.07273	2.76365	20
3	3.17	8.10908	3.49091	20
3	3.17	15.2363	0.145473	30
3	3.17	15.8545	-0.472718	30
3	3.17	15.2	1.38183	30
3	3.17	15.8182	1.63636	30
3	3.17	15.0545	2.14546	30
3	3.17	15.8182	2.47274	30
3	3.17	20.9455	0.690927	40
3	3.17	21.8182	0.436364	40
3	3.17	20.9091	1.78184	40
3	3.17	21.3091	2.32729	40
3	3.17	20.4727	3.16364	40
3	3.17	21.2727	3.67274	40
3	3.17	26.3273	0.363655	50
3	3.17	26.8364	-0.218182	50
3	3.17	26.3636	1.52727	50
3	3.17	26.9455	1.85455	50
3	3.17	26.4	2.65456	50
3	3.17	27.0909	2.76365	50
3	3.17	30.7273	0.0727364	60
3	3.17	31.6364	-0.399982	60
3	3.17	30.8727	1.45456	60
3	3.17	31.3454	0.727282	60
3	3.17	31.0909	2.14546	60
3	3.17	31.8545	2.25455	60
3	3.18	0	0	0
3	3.18	0.8	0.4	0
3	3.18	-1.6	1.1	0
3	3.18	-0.9	1.4	0
3	3.18	-2.7	2.8	0
3	3.18	-3.4	3.2	0
3	3.18	6.1	1.3	10
3	3.18	7.1	1.6	10
3	3.18	5.1	2.4	10
3	3.18	6	3	10
3	3.18	4.8	3.8	10
3	3.18	4.1	4.5	10
3	3.19	0	0	0
3	3.19	-0.109091	-0.909082	0
3	3.19	-0.145445	0.945464	0
3	3.19	0.545455	0.654545	0
3	3.19	-1.30909	3.30911	0
3	3.19	-1.49089	4.14545	0
3	3.19	6.90911	-1.01817	10
3	3.19	7.45456	-1.63636	10
3	3.19	6.40001	0.5091	10
3	3.19	7.09091	0.945464	10
3	3.19	6.47275	1.49092	10
3	3.19	7.30909	1.92728	10
3	3.19	12.7636	-0.472718	20
3	3.19	13.5273	-0.6909	20
3	3.19	12.2909	0.909109	20
3	3.19	12.9455	1.45456	20
3	3.19	12	2.07273	20
3	3.19	12.6182	2.58183	20
3	3.19	17.1273	-2.07273	30
3	3.19	16.8727	-2.65454	30
3	3.19	18	-0.0727091	30
3	3.19	18.7273	0.0727364	30
3	3.19	18.1818	1.05455	30
3	3.19	18.7636	1.09091	30
3	3.19	23.3818	0.363655	40
3	3.19	24	0.909109	40
3	3.19	22.7273	1.12729	40
3	3.19	23.5636	1.30909	40
3	3.19	22.6182	2.18182	40
3	3.19	23.5636	2.10911	40
3	3.19	29.2	0.872727	50
3	3.19	29.8546	1.30909	50
3	3.19	28.9455	1.56365	50
3	3.19	29.4909	1.67275	50
3	3.19	28.9818	2.4	50
3	3.19	29.7818	2.4	50
3	3.19	33.8909	-0.290891	60
3	3.19	34.2545	0.254564	60
3	3.19	33.7455	0.872727	60
3	3.19	34.3636	0.690927	60
3	3.19	34.0727	1.60001	60
3	3.19	34.8364	1.49092	60
3	3.19	38.3636	-0.727255	70
3	3.19	39.1273	-0.509073	70
3	3.19	38.0364	0.0363818	70
3	3.19	38.7273	-0.109091	70
3	3.19	38.2546	1.0182	70
3	3.19	39.0182	0.872727	70
3	3.2	0	0	0
3	3.2	0.7	0.6	0
3	3.2	0.7	0.9	0
3	3.2	1.9	0.5	0
3	3.2	1.1	1.9	0
3	3.2	2.2	1.8	0
3	3.2	2.1	-1.1	10
3	3.2	3	-0.5	10
3	3.2	3.6	0.8	10
3	3.2	4.7	0.8	10
3	3.2	3.9	1.9	10
3	3.2	4.9	1.8	10
3	3.21	0	0	0
3	3.21	0.7	0.2	0
3	3.21	-0.1	0.9	0
3	3.21	0.1	1.9	0
3	3.21	-1.4	2.3	0
3	3.21	-0.6	3	0
3	3.21	3.7	1.5	10
3	3.21	4.4	2	10
3	3.21	3.3	2.5	10
3	3.21	4	3.1	10
3	3.21	2.9	3.3	10
3	3.21	3.5	4.1	10
3	3.22	0	0	0
3	3.22	1	-0.1	0
3	3.22	-0.3	2.6	0
3	3.22	0.3	3.1	0
3	3.22	-1.8	-2.1	0
3	3.22	-1.2	-2.7	0
3	3.22	3.1	-1.1	10
3	3.22	4	-1.5	10
3	3.22	3.8	0.5	10
3	3.22	5	0.7	10
3	3.22	2.9	3.3	10
3	3.22	2.8	4.3	10
3	3.22	9.2	-3.1	20
3	3.22	10.1	-3.5	20
3	3.22	9.8	-0.6	20
3	3.22	10.9	-0.3	20
3	3.22	9.6	0.8	20
3	3.22	10.5	1.5	20
3	3.22	11.5	-2.7	30
3	3.22	12.3	-2.6	30
3	3.22	12	-1.3	30
[truncated: 1,005 more rows]
